# Supplementary material for: Models of COVID-19 vaccine prioritisation: a systematic literature search and narrative review
Source: BMC Med. 2021 Dec 1;19:318. doi: 10.1186/s12916-021-02190-3 (PMC8632563; doi:10.1186/s12916-021-02190-3)
Supplement: Supplementary file 2 — Additional file 2. Full extraction sheet for the studies included in the narrative synthesis. [file 12916_2021_2190_MOESM2_ESM.xlsx]

## Sheet: Sept21 extraction sheet
Reviewer name	Author Name(s) [Last, First]	Pub Year	DOI	Source Type [presentation; gray lit; pre-print; peer-reviewed; other]	Title	Abstract	Setting modelled	Setting category (HIC, MIC, LIC)	Impact (outcome) time horizon modelled	How vaccine supply was modelled (see paper table S5)	Level of coverage for total population by end of vaccination time horizon (see paper table S5)	Vaccinated population(s) modelled (priority groups)	Outcomes modelled [infections, cases, hospitalizations, other health care use (ICU/ventilators), deaths, YLLs, DALYs, QALYs, etc]	Compartmental / agent-based?	Natural history: SEIR / other?	Deterministic / stochastic?	Contact matrix structure	Conclusion re: outcomes modelled (e.g. deaths, cases etc). Include comparator group relevant to the conclusion (e.g. If the objective is to minimise deaths, prioritise group X vs group Y)	List study comparator (s)	Is this an 'exceptional' study to themajority recommendations in the paper on this outcome? (e.g. prioritising young people to minimise deaths)	Sensitivity analysis performed?	Sensitivity parameters included in a sensitivity analysis that addressed prioritisation	Priority changed in sensitivity analysis? (yes/no)	Sensitivity analysis that changes the priority (last column in sensitivity table)	Notes
consolidated	Gozzi, Nicolò;Bajardi, Paolo;Perra, Nicola	2021	10.1371/journal.pcbi.1009346	Journal Article	The importance of non-pharmaceutical interventions during the COVID-19 vaccine rollout.	The promise of efficacious vaccines against SARS-CoV-2 is fulfilled and vaccination campaigns have started worldwide. However, the fight against the pandemic is far from over. Here, we propose an age-structured compartmental model to study the interplay of disease transmission, vaccines rollout, and behavioural dynamics. We investigate, via in-silico simulations, individual and societal behaviour…	multicountry (Egypt, Peru, Serbia, Ukraine, Canada, and Italy)	HIC, UMIC, LMIC	6 months - 2021/01/01–2021/06/01	daily vaccines expressed as a % of the population (0.1%, 0.5%, 1.0%)	model different levels of vaccine hesitancy (0%, 20%, 40%) - correspondingly then 100%, 80% and 60% coverage	1. distributing vaccines in decreasing order of age 2. distributed homogeneously or first to the individuals in age brackets 20–49 [55] and then to the rest 3. The last strategy seeks to reduce symptomatic transmission targeting the most social active part of the population of the population.	Deaths, infections	compartmental	Extension of the SLIR model	Deterministic	Age-structured (age, contacts, inter generational mixing)	When considering deaths, strategy 1: prioritise the elderly is preferable compared to strategy 2: vaccine is given homogeneously to the population and strategy 3: vaccine is first given to individuals in age brackets 20–49 and then to the rest of the population. Instead, vaccination strategy 2 and 3 perform better when the number of avoided infections is used as evaluation metric. When considerin…		No (though some combinations of parameters with the younger population might be preferable)	Yes	No	Not applicable	Not applicable
consolidated	Espana, Guido;Cucunuba, Zulma M;Cuervo Rojas, Juliana;Diaz, Hernando;Gonzalez Mayorga, Manuel;Ramirez, Juan David	2021	10.1101/2021.08.06.21261734	Preprint	The impact of vaccination strategies for COVID-19 in the context of emerging variants and increasing social mixing in Bogotá, Colombia: a mathematical modelling study	Abstract Background In Bogotá by August 1st, more than 27,000 COVID-19 deaths have been reported, while complete and partial vaccination coverage reached 30% and 37%, respectively. Although reported cases are decreasing, the potential impact of new variants is uncertain. Methods We used an agent-based model of COVID-19 calibrated to local data. Variants and vaccination strategies were included. W…	Colombia	UMIC	August to November 2021	50,000/day to 100,000/day	50-60%	Unsure. There is definitely an age priority.	Deaths, demand for icu beds, infection attack rate	Agent based	SEIR	Unsure (deterministic)	assumptions, not building from local data	Considering deaths, in scenarios of early dominance of delta by mid-July, age prioritization (older people first in descending order) and maintaining the 21 day interval between doses were important factors to avert deaths compared to scenarios without age priority. However, if delta dominance occurred after mid September, age prioritization would be less relevant, but maintaining the dose scheme…	strategy without age prioritisation (and postponing of the second dose of the Pfizer BioNTech’s BNT162b2 mRNA vaccine)	No, although worth noting that the prioritisation is slightly less advantageous depending on timing of delta	Yes	No	No (but reduced the difference in magnitude)	Timing of delta dominance
consolidated	Mandal, Sandip;Arinaminpathy, Nimalan;Bhargava, Balram;Panda, Samiran	2021	10.1136/bmjopen-2021-048874	Journal Article	India's pragmatic vaccination strategy against COVID-19: a mathematical modelling-based analysis.	To investigate the impact of targeted vaccination strategies on morbidity and mortality due to COVID-19, as well as on the incidence of SARS-CoV-2, in India. Mathematical modelling. Indian epidemic of COVID-19 and vulnerable population. Country-specific and age-segregated pattern of social contact, case fatality rate and demographic data obtained from peer-reviewed literature and public domain. A…	India	LMIC	350 days	Not clear	not clear	Priority groups: key workers (health care and frontline), with comorbidities (24-60 yrs with diabetes and/or hypertension), and over-60's	deaths, symptomatic infections	Compartmental	UEAPSR (𝑈𝑖 Uninfected, 𝐸𝑖 Exposed, 𝐴𝑖 Asymptomatic, 𝑃𝑖 Pre-symptomatic, 𝑆𝑖 Severe symptomatic, 𝑅𝑖 Recovered )	Deterministic		Considering deaths, assuming keyworkers get first priority, vaccinating those over 60years old would offer the greatest reductions in mortality per vaccinated individual compared to individuals with comorbidities, and a ‘uniform’ strategy where available vaccines are allocated proportionately among the two risk groups (relative to no vaccination scenario). However, in settings with low transmissi…	relative to 'no vaccination'?	No	Yes	vaccine efficacy, R0	Yes, in settings with low transmission (R0 =1.25), those with comorbidities should be prioritised over those older than 60years old	R0
consolidated	Campos, Eduardo Lima;Cysne, Rubens Penha;Madureira, Alexandre L;Mendes, Gélcio L Q	2021	10.1016/j.idm.2021.05.003	Journal Article	Multi-generational SIR modeling: Determination of parameters, epidemiological forecasting and age-dependent vaccination policies.	We use an age-dependent SIR system of equations to model the evolution of the COVID-19. Parameters that measure the amount of interaction in different locations (home, work, school, other) are approximated from in-sample data using a random optimization scheme, and indicate changes in social distancing along the course of the pandemic. That allows the estimation of the time evolution of classical…	Brazil	UMIC	200 days, 400 days	Vaccination 100, 150 or 200 days after the pandemic starts.	not specified	15-34, 40-59, >50	Accumulated deaths, accumulated cases	Compartmental	SIR	Deterministic	Age dependent. (home, work,school, other). 5 year increments up to >75	Considering deaths, prioritise the elders (over 50s) vs the younger group (15-34) and no vaccination. When there is high transmission (cases), prioritise the younger group vs the elders and no vaccination. Interesting: in the long run, may not be optimal to prioritise elders		No but scenario change is interesting	Yes (they don’t explicitly state this but they do run different scenarios)	Early/late vaccination dates, Transmission rates (low/high), vaccine efficacy	Yes	higher transmission
consolidated	Fuady, Ahmad;Nuraini, Nuning;Sukandar, Kamal K;Lestari, Bony W	2021	10.3390/vaccines9050462	Journal Article	Targeted Vaccine Allocation Could Increase the COVID-19 Vaccine Benefits Amidst Its Lack of Availability: A Mathematical Modeling Study in Indonesia.	With a limited number of vaccines and healthcare capacity shortages, particularly in low- and middle-income countries, vaccination programs should seek the most efficient strategy to reduce the negative impact of the COVID-19 pandemics. This study aims at assessing several scenarios of delivering the vaccine to people in Indonesia. We develop a model for several scenarios of delivering vaccines: …	Indonesia	LMIC	4 months and 1 year scenarios	different scenario (between 464k and 232k)	33,5 million people within six months	Scenarios: without vaccination, fair distribution, and targeted distribution to five and eight districts with the highest COVID-19 incidence	active cases	Compartmental	SIQRD	Deterministic	not clear	prioritise the districts with the highest incidence (5 district performs better than 8 districts) averts the most cases. if the vaccines are severely lacking, the impact of targeted vaccine allocation would be modest.	comparator: without vaccine, fairly distributed, and targeted distribution to eight districts with the highest COVID-19 cases	No	Not applicable	Not applicable	Not applicable
consolidated	Goldstein, Joshua R;Cassidy, Thomas;Mahmud, Ayesha S	2021	10.1101/2021.03.19.21253991	Preprint	Lives Saved from Age-Prioritized Covid-19 Vaccination	Abstract BACKGROUND The criteria used to allocate scarce COVID-19 vaccines are hotly contested. While some are pushing just to get vaccines into arms as quickly as possible, others advocate prioritization in terms of risk. OBJECTIVE Our aim is to use demographic models to show the enormous potential of vaccine risk-prioritization in saving lives. METHODS We develop a simple mathematical model tha…	United States, Japan, and Bangladesh	HIC, LMIC	Not clear (150 days is the duration of the vaccine campaign not the model)	a constant share of the population each day until everyone has been vaccinated.	by the end of the vaccination campaign 100%	Refers to age but does not provide the increments	Deaths	Not clear	Not clear	Not clear	not clear (age is mentioned for mortality)	In the United States, we find age-prioritization would reduce deaths during a vaccine campaign by about 93 percent relative to no vaccine and 85 percent relative to age-neutral vaccine distribution. In countries with younger age structures, such as Bangladesh, the benefits of age-prioritization are even greater.		No	No	Not applicable	Not applicable	Not applicable
consolidated	Yu, Hongjie;Han, Shasha;Cai, Jun;Yang, Juan;Zhang, Juanjuan;Wu, Qianhui;Zheng, Wen;Shi, Huilin;Ajelli, Marco;Zhou, Xiao Hua	2021	10.21203/rs.3.rs-257573/v1	Preprint	Dynamic optimization of COVID-19 vaccine prioritization in the context of limited supply	Strategic prioritization of COVID-19 vaccines is urgently needed, especially in light of the limited supply that is expected to last for most, if not the entire, 2021. Dynamically adapting the allocation strategy to the evolving epidemiological situation could thus be critical during this initial phase of vaccine rollout. We developed a data-driven mechanistic model of SARS-CoV-2 transmission to …	China	UMIC	400 days	2.0 million courses supplied per day (0.14% rollout speed)	depends on the scenario and age group	age groups (less than 15, 15-39, 40-64, 65+), also broken down by essential worker status	Infections, symptomatic cases, hospitalisations, ICU admissions, deaths	Compartmental	SVUIR	Deterministic	By age	When considering minimizing cases, younger people (15-39y) are prioritised vs middle aged and older groups. For minimization of deaths, older groups (65+) are prioritized. For minimization of ICU admissions, older groups are prioritised. Interestingly, the model moves between age group prioritised not when it achieves full coverage in that age group but (e.g., prioritisation of young people up un…		No	Yes	Coverage, priority (cases/deaths), roll out speed, R Univariate analysis conducted	No	for each optimal strategy, the two age categories with the highest priority are broadly consistent under different hypotheses on vaccine supply, vaccine efficacy, differential vaccine efficacy in preventing infection and disease, vaccine hesitancy, and SARS-CoV-2 transmissibility. Not only the identified priority orders are identical (See Fig.1, Extended Data Figs. 3, 6 and 9), but also the assoc…

## Sheet: March21 extraction sheet
		PUBLICATION INFORMATION							ANALYSIS SCOPE									MODEL FEATURES														VACCINE CHARACTERISTICS/STRATEGIES MODELLED							SETTING MODELLED				CONCLUSIONS & NOTES
Reviewer	Extraction	Author Name(s) [Last, First]	Pub Year	DOI	Source Type [presentation; gray lit; pre-print; peer-reviewed; other]	Journal Name / Pre-Print Server Name	Title	Abstract	Relevant to which SAGE WG prioritized question(s)?	Setting modelled	Setting category (HIC, MIC, LIC)	Impact (outcome) time horizon modelled	Vaccination (intervention) time horizon modelled (months)	How vaccine supply was modelled	Level of coverage for total population by end of vaccination time horizon	Vaccinated population(s) modelled	Outcomes modelled [infections, cases, hospitalizations, other health care use (ICU/ventilators), deaths, YLLs, DALYs, QALYs, other]	Dynamic/ static model?	Compartmental / agent-based?	Natural history: SEIR / other?	Deterministic / stochastic?	Age-structured? [specify further how/where age structure used?]	Co-morbidities modeled separately from age?	Healthcare capacity accounted for?	Country-specific transmission rate?	Country-specific contact matrices?	Contact matrix structure	Contact matrix settings [home, work, school, community, other, NA]	Contact matrix urban/ rural variation included?	Calibration approach	Uncertainty / sensitivity analysis performed?	VE [point estimate, range, scenarios] against transmission	VE [point estimate, range, scenarios] against disease	VE varies across age groups?	Vaccine partial protection: all or nothing / leaky/ other?	# doses	Duration of vaccine-induced immunity	Vaccination based on natural immunity status?	Level of population natural immunity (or seroprevalence) assumed	Duration of natural immunity assumed	R at time of vaccination (incidence trend when vaccination started)	Non-pharmaceutical interventions in place? (list, e.g., social distancing, mask wearing, hand hygiene, gathering limits, business/school closures…)	Conclusion re: question addressed	Conditions under which conclusion changes (sensitivity analysis results)	Sensitivity items that change results (Srobana)	Conditions under which conclusion changes (Srobana)	Text from manuscript for sensitivity analysis (Srobana)	Does not change (Srobana)	Other notes (how vaccination was incorporated into the model)
Matthew	Final	Chen, Xin	2020	https://doi.org/10.1101/2020.08.23.20179820	Preprint	medRxiv	Allocation of COVID-19 Vaccines Under Limited Supply	Problem definition: This paper considers how to allocate COVID-19 vaccines to di↵erent age groups when limited vaccines are available over time. Academic/practical relevance: Vaccine is one of the most e↵ective interventions to contain the ongoing COVID-19 pandemic. However, the initial supply of the COVID-19 vaccine will be limited. An urgent problem for the government is to determine who to get…	2	US (New York City)	HIC	No time horizon specified	84 days	Both static and dynamic. (Constant daily supply/increasing daily supply). Consider the population of NYC (Manhattan area) between Mar 17 to June 8. Different allocations for different age groups. The optimal allocation differs on the number of available doses. Different allocations for minimizing cases or deaths. When supply is very limited optimal allocation os only for the 75+ group. In the ben…	"In terms of the vaccine coverage, when the degree of fairness increases, all the groups converge to the vaccine coverage of 53%."	0-17; 18-44; 45-64; 65-74; 75+	Confirmed cases; deaths	Both	Compartmental	SAPHIRE	Deterministic	Age-structured (contact matrix, fatality rate) We use epidemic data from New York City to calibrate an age-structured SAPHIRE model that captures the disease dynamics within and across various age groups.	No	No	No	Yes	by age	Age-specific SAPHIRE model calibrated from epidemic data from New York	No	Using data	No	Not specified	1	No	All or nothing	1	Not specified	Unclear (only susceptible individuals get vaccination based on test results)	Not specified	Not specified	Not specified	Stay-at-home order. The time period of our study is approximately during the execution of the stay-at-home order, where the level of social and economical activity stays roughly constant. This simplifies the model as we do not need to incorporate di↵erent levels of economic activity in the model, which is not our focus in this paper.	"the optimal static policy allocates most of the vaccines to older groups when the objective is minimizing deaths, and if the objective is minimizing confirmed cases, then younger groups will get more." " The dynamic allocation heuristics in general perform better than the static ones. Among the dynamic policies, the best are myopic policies (including two-day, seven-day), and they perform much b…	Slow vaccine deployment, age-dependent efficacy	Vaccine roll out. For static policies, our numerical study shows that prioritizing the older groups is beneficial to reduce deaths while prioritizing younger groups is beneficial to avert infections. For dynamic policies, the older groups should be vaccinated at early days and then switch to younger groups.	Our numerical study shows that generally, the optimal static policy allocates most of the vaccines to older groups when the objective is minimizing deaths, and if the objective is minimizing confirmed cases, then younger groups will get more			"Several dynamic allocation policies are evaluated including an old-first policy which allocates daily supplies in a decreasing age order, an infection-first policy which allocates daily supplies proportionally to the current infection ratio of each group, a myopic policy which determines today’s allocation by minimizing tomorrow’s total new infections of all groups, a death-weighted myopic polic…
Matthew	Final	Moore, Sam	2020	https://doi.org/10.1101/2020.09.22.20194183	Preprint	medRxiv	Modelling optimal vaccination strategy for SARS-CoV-2 in the UK	The COVID-19 outbreak has highlighted our vulnerability to novel infections. Faced with this threat and no effective treatment, in line with many other countries, the UK adopted enforced social distancing (lockdown) to reduce transmission– successfully reducing the reproductive number R below one. However, given the large pool of susceptible individuals that remain, complete relaxation of control…	2	UK	HIC	1 year	Not specified	Majority of the model assumes instantaneous vaccination delivery; A scenario of slow deployment is also modelled	70% maximum population vaccine uptake	0-19, 20-39, 40-59, 60-79, 80+; people with comorbidities independent of age; health care workers	Deaths, QALYs	Dynamic	Compartmental	SEIR (extended)	Deterministic	Age-structured (contact matrix -force of infection-, susceptibility, probabilities of becoming symptomatic, being hospitalised and dying are age dependent, matched to the UK outbreak data)	Yes	No	Yes	Yes	by age	Age-specified, home, school, work	No	No	Yes, sensitivity of number of deaths and QALYs lost to different Ve (50, 60, 70), R (1.8, 2.3) (by simulating relaxed NPIs), efficacy by age	50%, 70%, 90%	50%, 70%, 90%	Yes, separate scenario	Separate models for vaccines that lead to reduction in susceptibility, reduction in becoming symptomatic, reduction in severe symptoms	Not specified; though discussion L361 indicates one dose	Not specified	No	Not specified	Not specified	1.8 (varied to 2.3 in the sensitivity analysis)	Yes, limited NPIs (social distancing) although also runs without NPIs (R=2.3) (i.e. scaling down matrices associated with schools, work places and other settings) whilst increasing the level of contact within household environments, quarantining (by transferring symptomatic individuals to the quarantine state)	"We find that vaccine strategies targeting the elderly are optimal in terms of reducing future mortality ,even if vaccinating younger group-ages would have a greater impact on the reproductive number, R"	All scenarios for all three types of vaccines point to prioritising older population groups, although for vaccine Type 3 "we find it best to prioritise 60-80 year olds above all those with health conditions". If R = 2.3, then priority would be "type 1 vaccine with an efficacy above 80% and with 70% of the entire population vaccinated". "In a scenario where R is greater than one during the vaccine…	Vaccine rollout, efficacy, transmission rate	If R>1 (NPIs are lifted), rapid vaccine deployed untargeted campaign is far more successful than a slow but optimally targeted one. If vaccine efficacy is significantly reduced in the elderly (<20%) then other orderings become more effective			Also looked at models with different ve according to age
Matthew	Final	Bubar, Kate	2020	https://doi.org/10.1101/2020.09.08.20190629	Preprint	medRxiv	Model-informed COVID-19 vaccine prioritization strategies by age and serostatus	When a vaccine for COVID-19 becomes available, limited initial supply will raise the question of how to prioritize the available doses and thus underscores the need for transparent, evidence-based strategies that relate knowledge of, and uncertainty in, disease transmission, risk, vaccine efficacy, and existing population immunity. Here, we employ a model-informed approach to vaccine prioritizati…	1a-c; 2	Belgium; US; India; Spain; Brazil; Zimbabwe; South Africa; China	HIC/MIC/LIC	1 year	Not specified	1-50% of population within 365 days; 0.2% [0.05-1]/day until supply exhausted	1-50% of population within 365 days; 0.2% [0.05-1]/day until supply exhausted	Under 20 yrs; 20-49 yrs; 20+ yrs; 60+yrs; All ages	Infections; Deaths; YLL	Dynamic	Compartmental	SEIR	Deterministic	Age-structured (contact matrix; IFR)	No	No	Yes	Yes	by age	home; work; school; other	No	Contact matrix multiplier to achieve R0	Yes - susceptibility to infection conditional on exposure is constant across age groups, seronegativity/low seroprevalence (with sensitivity 70% and specificity 99%, and a 25% reduction in sensitivity due to seroreversion), 10%/30% supply, R0 1.5/1.15, (all-or-nothing vaccine where the vaccine provides perfect protection to a fraction ve of individuals who receive it, or as a leaky vaccine, where…	90% (+ age dependent Ve)	90% (+ age dependent Ve)	Yes in sensitivity analysis (drops to 50% in 80+)	All or nothing; leaky;	Not specified	not specified	Yes (sub-analysis)	Basecase 0%, 26.9% (New York City, Aug 2020); 4.5% (Belgium, Jul 2020)	Not specified	1.15, 1.5, no ongoing spread	Yes, R=1.15 . NPIs were not explicitly modelled but were implicitly represented in the R0.	we found that across countries those aged 60 and older should be prioritized to minimize deaths, assuming a return to high contact rates and pre-pandemic behavior during or after vaccine rollout. In contrast, the ranking of infection-minimizing strategies for mid-epidemic vaccination led to consistent recommendations to prioritize adults 20-49 across efficacy values and countries. "prioritizing t…	the ranking of infection-minimizing strategies depended on whether we considered an all-or-nothing vaccine or a leaky vaccine. Modeling all-or-nothing vaccines led to consistent recommendations to prioritize adults 20-49y across efficacy values and countries. However, for leaky vaccines, prioritization shifted toward children and teenagers for vaccine efficacy of 50%,	Priority, efficacy, roll out	If one of the three regimens below applies, prioritizing adults aged 20-49 would provide greater mortality benefits than prioritizing older adults. 1. the presence of substantial transmissionmitigating interventions (R0 = 1.15) and a vaccine with 80% or higher transmission blocking effects. 2. Substantial transmission-mitigating interventions (R0 = 1.15) and either rollout speeds of at most 0.2% …	Our model identified three general regimes in which prioritizing adults aged 20-49 would provide greater mortality benefits than prioritizing older adults. One such regime was in the presence of substantial transmissionmitigating interventions (R0 = 1.15) and a vaccine with 80% or higher transmission blocking effects. A second regime was characterized by substantial transmission-mitigating interv…	Sensitivity analysis did not change the recommendation for infectionminimizing strategies.
Matthew	Final	Matrajt, Laura	2020	10.1101/2020.08.14.20175257	Preprint	medRxiv	Vaccine optimization for COVID-19, who to vaccinate first?	A vaccine, when available, will likely become our best tool to control the current COVID-19 pandemic. Even in the most optimistic scenarios, vaccine shortages will likely occur. Using an age-stratified mathematical model, we determined optimal vaccine allocation for four different metrics (deaths, symptomatic infections, and maximum non-ICU and ICU hospitalizations) under a wide variety of assump…	1a-c; 2	US (population size of Washington State and general US population demographics)	HIC	1 year, extended to 2 years	1 year, extended to 2 years	75000/week, 150000/week, 300000/week	100% if sufficient supply	0-19; 20-49; 50-64; 65-74; 75 or older	Deaths; symptomatic infections; non-ICU hospitalizations at peak; ICU hospitalizations at peak	Dynamic	Compartmental	SEIR	Deterministic	Age-structure (16 age groups and 5 vaccination groups reflecting disease severity and mortality based on age)	No	Yes	Not applicable	Yes, used age-specific contact matrix M for the US given in Prem et al although from 2017	by age	Age-specific contact matrix (Prem et al.)	No	No	Yes, equal susceptibility across age groups, how optimal allocation strategies changed when we modeled vaccination campaigns explicitly	10-100%, 60% base case	10-100%, 60% base case (supplementary materials)	Not specified	Leaky	Not specified	At least 1 year	Yes (sub-analysis)	20% (sensitivity analysis: 10%, 30%, 40%)	At least 1 year	3 (sensitivity analysis: 1.5, 2, 2.5)	No, social distancing lifted, R0=3	"When minimizing deaths, we find that for low vaccine effectiveness, it is optimal to allocate vaccine to high-risk (older) age groups first. In contrast, for higher vaccine effectiveness, there is a switch to allocate vaccine to high-transmission (younger) age groups first for high vaccination coverage." "The optimal allocation strategy to minimize total deaths is identical for vaccine efficacie…	Optimal vaccine allocation changes with 1) vaccine efficacy and vaccination coverage 2) different objective functions 3) function of pre-existing immunity, ( a vaccine that in addition to reducing the probability of acquiring infection, it would reduce the probability of COVID-19 disease)	Coverage, efficacy, preexisting immunity	For low coverage, it is optimal to allocate all of the vaccine to the high-risk groups; If there is vaccine coverage for approximately half the population (60% for VE = 60%, 50% for VE = 70%, and 40% for VE≥ 80%), vaccinate the high transmission groups first. This is because directly vaccinating those who are driving the epidemic results in a much slower epidemic curve and hence in fewer deaths. …	For vaccine effectiveness between 10% and 50% and low vaccination coverage it is optimal to allocate vaccine first to the highest risk group (people over 75 years old) and then to the younger vaccination groups as more vaccine becomes available. Vaccine effectiveness >60% for low coverage, the optimal allocation is still to vaccinate the high-risk groups first, but when there is enough vaccine to…		Key assumptions: 1-year natually and vaccine-acquired immunity; asymptomatic and symptomatic infections would confer equal immunity; mortality and hospitalization rates from Wuhan, China; 20% of the population have been infected and immune (sensitivity analyses available); front-line HCWs have already been vaccinated; one one aspect of broader crirteria involving ethical, political and societal f…
Matthew	Final	Buckner, Jack	2020	https://doi.org/10.1101/2020.09.22.20199174	Preprint	medRxiv	Dynamic Prioritization of COVID-19 Vaccines When Social Distancing is Limited for Essential Workers	Promising COVID-19 vaccines are under rapid development, with initial deployment expected by 2021. Careful design of a vaccine prioritization strategy across socio-demographic groups is a crucial public policy challenge given that (1) vaccine supply will be highly constrained for the first several months of the vaccination campaign (2) there are stark differences in transmission and severity of i…	1a-c; 1e; 2	US	HIC	180 days	180 days	0.1/30 fraction of population vaccinated daily, but model limited supply in the first 60 days (0.05/30 for the initial period), then for 120 days ramp up to 0.1/30	0.6	Age only: {0-4, 5-19, 20-39, 40-59, 60-74,75+}. Age and essential worker: {0-4, 5-19, 20-39, 20-39*, 40-59, 40-59*, 60-74, 75+}	infections/cases; years of life lost; deaths	Dynamic	Compartmental	9 compartments: susceptible, protected by a vaccine, vaccinated but unprotected, exposed, pre-symptomatic, symptomatic, asymptomatic, recovered and deceased	Deterministic	Age-structured; essential worker status (contact matrix)	No	No	Yes	Yes (Prem et al), scaled by the location where the contacts were made	by age and essential worker status	home; work; school; other	No	The model was calibrated to match the predicted R0 for COVID-19 in the U.S. by solving for probability of transmission q, assuming a naive (pre-pandemic) population	Yes - vaccine effectiveness and supply, rate of transmission, and the magnitude of initial infections. Minimizing deaths/YLL. Target groups. Stronger/weaker BOU changing the infection rate. Lower vaccine effectiveness for all age groups. Lower vaccine effectiveness for 60+. Even susceptibility to infection, differing susceptibility to infection. Low supply/ramped up supply. Open schools (from 30%…	90%; 50%	90%;50%	No (assume same, but separately apply a scenario where the vaccine is less effective for 60+)	All or nothing; leaky also modelled	1 or 2 doses	Not specified (seemingly lifetime)	No	Not specified	Not specified (seemingly lifetime)	2.5 but this is a dynamic value	Yes, social distancing (30% contact schools, reduced contacts work) (alternative scenarios: mask wearing, greater opening of schools and greater contact rates)	"Across objectives [minimising infections, YLLs, deaths] there are substantial differences in which groups are targeted early on. When minimizing deaths, targeting progresses from essential workers (20-39*, 40-59*), to the oldest (75+) and then younger seniors (60-74). When minimizing YLL, younger seniors are targeted earlier (given their longer average years of life remaining). Finally, when min…	" The high priority groups remain consistent across the range of parameters considered. However, minimizing deaths or YLL, the fraction of vaccine allocated to essential workers and ages 60+ depends on: the number of infections and reproductive number when the vaccine became available; the supply of vaccines; and vaccine effectiveness."	Priority group	If the objective is to minimize deaths, the population targeted should be essential workers (20-39*, 40-59*), to the oldest (75+) and then younger seniors (60-74). These groups are a mix of those at high risk of mortality (older groups) and high risk of contraction and spread (essential workers). If the objective is minimizing YLL, younger seniors are targeted earlier (given their longer average …	In the base scenario, the optimized outcome is relatively sensitive to substitutions between groups for the first three months. As the size of the susceptible population declines due to vaccination and infections the optimized outcomes become less sensitive to substitutions. When minimizing deaths, targeting progresses from essential workers (20-39*, 40-59*), to the oldest (75+) and then younger …	We find that high priority groups—by percent of group vaccinated—are typically but not always robust to the alternative scenarios. For example, when deaths are considered (Fig. 4A, top panel) we see substitution between younger essential workers (20-39*) and ages 60-74 and when YLL are considered there is substitution between younger essential workers and ages 75+.
Anna	Final	Jentsch, Peter	2020	https://doi.org/10.1101/2020.09.25.20201889	Preprint	medRxiv	Prioritising COVID-19 vaccination in changing social and epidemiological landscapes	During the COVID-19 pandemic, authorities must decide which groups to prioritise for vaccination. These decision will occur in a constantly shifting social-epidemiological landscape where the success of large-scale non-pharmaceutical interventions (NPIs) like physical distancing requires broad population acceptance. We developed a coupled social-epidemiological model of SARS-CoV-2 transmission. S…	1a-c; 2	Canada (Ontario)	HIC	5 years	1000 days	Vaccination rates ranged from 0.5%, 1.5%, 2.5%, 3, 5%, or 4.5% of the population per week, beginning in 1 January or 1 July 2021; reference a January vaccine availability scenario (supposedly very low availability) and July vaccine availability (supposedly much higher) - but no quant description	Not specified	0-60+, 5 year increment	Deaths	Dynamic	Compartmental	SEAIR	Deterministic	Age-structured (contact matrix)	No	No	Yes	Yes	By age	home; work; school; other	No	Yes, fitted the model to case notification and mobility data from Ontario	Yes. (1) constant physical distancing (instead of using evolutionary game theory to describe population behaviour), (2) increased efficacy of physical distancing (+0.2) after the first wave on account of more widespread mask use, (3) a higher basic reproduction number, R0 = 2.3, compared to our baseline fit (4) 50% vaccine efficacy in the elderly and 90% for other ages, (5) 50% vaccine efficacy i…	0.9	0.9	Yes (sensitivity analysis)	All or nothing	2 doses	Not specified (seemingly lifetime)	Yes (sensitivity analysis)	No	Not specified (seemingly lifetime)	1.8 (1.5 to 2.5)	Yes, mask use and social distancing	"Vaccinating 60+ year-olds first prevents more deaths (up to 8% more) than transmission-interrupting strategies for January vaccine availability [LOW VACCINE]across most parameter regimes. In contrast, transmission-interrupting strategies prevent up to 33% more deaths than vaccinating 60+ year-olds first for July availability [HIGH AV], due to higher levels of natural immunity by that time"	"In populations where SARS-CoV-2 seropositivity is high due to a Fall 2020 wave, vaccinating to interrupt transmission may reduce COVID-19 mortality more effectively than targeting vulnerable groups." ; "We observed that the youngest first strategy did best for both January and July vaccine availability, except for strict shutdown thresholds T . 75% in which case the oldest first strategy did bes…	Immunity, efficacy	If SARS-CoV-2 seropositivity is high, vaccinating to interrupt transmission may reduce COVID-19 mortality more effectively than targeting vulnerable groups. If vaccine effectiveness is much lower in the vulnerable groups, reducing transmission will be more effective.		Several of the sensitivity analysis scenarios produced similar outcomes to the baseline scenario, with oldest first generally doing best for January availability, and one of the transmission-interrupting strategies (usually, youngest first) doing best for July availability. These scenarios were: increased efficacy of NPIs in the second wave to account for more widespread use of masks (Figure S12)…
Anna	Final	Meehan, Michael	2020	https://doi.org/10.1101/2020.10.08.20208108	Preprint	medRxiv	Age-targeted dose allocation can halve COVID-19 vaccine requirements	In anticipation of COVID-19 vaccine deployment, we use an age-structured mathematical model to investigate the benefits of optimizing age-specific dose allocation to suppress the transmission, morbidity and mortality of SARS-CoV-2 and the associated disease, COVID-19. To minimize transmission, we find that the highest priority individuals across 179 countries are typically those between 30 and 59…	1a-c; 2	179 countries (detailed results for India, China and UK)	HIC/MIC/LIC	No time horizon specified	Not specified	Not specified	Depends on country and scenarios: up to 100%	Vaccination covers 0-70+ in 10-year age bands, model contains 16 5-year age bands 0-75+	Four optimisation targets: minimizing the effective reproduction number, minimizing the total number of hospitalisations, minimizing the total number of deaths, minimizing the total number of doses required to achieve herd immunity	Dynamic	Compartmental	Not clear	Deterministic	Age-structured (contact matrix)	No	No	Yes	Yes	By age	Age specific	No	Parameter values under each model have been calibrated to patient data in Davies et al. (age dependent susceptibility and clinical fraction)	Yes	0.9	0.9	No although one scenario included of 45% efficacy in >60 ry olds, alternative efficacy of 70%	"We consider two separate modes of action for vaccine candidates: those that reduce the recipient’s susceptibility to infection; and those that protect against symptomatic disease in persons who become infected"	Not specified	Not specified (seemingly lifetime)	Yes: one version of the model looks at vaccination to those 'individuals who remain susceptible', requiring point of care testing	25% (in sensitivity analysis for three example countries)	Not specified	Used observed case counts for each of 179 countries or CDC estimatees	No	"To minimize transmission, we find that the highest priority individuals across 179 countries are typically those between 30 and 59 years of age because of their high contact rates and higher risk of infection and disease. Conversely, morbidity and mortality are initially most effectively reduced by targeting 60+ year olds who are more likely to experience severe disease. However, when population…	Found that lower VE in 60+ does not change prioritisation results (except China), neither did VE for the entire pop. Incorporating natural immunity does not change results either.	Efficiacy, immunity			Found that lower VE in 60+ does not change prioritisation results (except China), neither did VE for the entire pop. Incorporating natural immunity does not change results either.	Large focus of this article was about looking at how to achieve herd immunity
Anna	Final	Rodriguez, Jorge	2020	https://doi.org/10.1101/2020.10.12.20211094	Preprint	medRxiv	COVID-19 vaccine prioritisation to the groups with the most interactions can substantially reduce total fatalities	Background The unprecedented rapid development of vaccines against the SARS-CoV-2 virus creates in itself a new challenge for governments and health authorities: the effective vaccination of large numbers of people in a short time and, possibly, with shortage of vaccine doses. To whom vaccinate first and in what sequence, if any at all, to avoid the most fatalities remains an open question. Metho…	2	Spain	HIC	360 days	Not specified	Different daily constant vaccination rates ranging from 0.25-1.5% of the population per day until the campaign ends were evaluated. Base case 0.75% per day	80% (sensitivity analysis 25% 50% 80%)	preschool children (ages 0-4); school children (ages 5-14); higherschool and university young (ages 15-24), young workers (ages 25-49); mature workers (ages 50-59); senior workers (ages 60- 64); early retired (ages 65-69); retired (ages 70-79); elderly (ages 80+).	Total avoidable fatalities	Dynamic	Compartmental	SEIRD - healthy susceptible (H); infected non-symptomatic non-infectious (NI); asymptomatic infectious (AS); symptomatic infectious (S); in need of hospitalisation (SH); in need of critical care (SC); recovered immune (R) and deceased (D), vaccine immune	Deterministic	Age structure (contact matrix, referenced in terms of 'activity' or occupation/schooling status)	Yes	Yes	Yes	No (contact matrix for Italy, applied to Spain and use population demographics of Spain)	By age	Age mixing matrix	No	No	Yes - level of protection and awareness (lpa), number of interactions, Different values of vaccine effectiveness for population coverage of 80% and a daily vaccination rate of 1% were evaluated, children vaccinated/not vaccinated.	75% (reference case); up to 100% modelled	75% (reference case); up to 100% modelled	Not specified	All or nothing	Not specified	Lifetime	No	0.1	Lifetime	Not specified	Not clear but sensitivity analysis explores the use of masks "and the general attitude and awareness to protect oneself and others"	"Both for vaccination scenarios without and with vaccine doses shortage, a prioritisation of the groups with the highest number of daily interactions (personto-person contacts) appears to lead to great reductions in the final number of fatalities". "If everyone, including children, is eligible for vaccination, the model-based comparison of vaccination strategies indicates that a planned vaccine d…	"If children remain not eligible for vaccination (due to the lack of approved vaccines against SARSCoV-2 for children), the comparison of vaccination strategies indicates however that only moderate differences may exist by following one or other prioritisation strategy i.e. by interactions, by mortality or no priority)."	Roll out, coverage	If the vaccination rollout rate and coverage are high and the population makes behavioural changes then fatalities are lowered.	. Differences depend on vaccination rollout rate, coverage and behavioural parameters. The level of self-protection and awareness (lpa) exercised by those over 65 year of age during the vaccination campaign appears paramount in order to limit the number of fatalities. The results clearly show that a very significant asymmetric potential gain is possible in terms of avoided fatalities if the most …	If children remain not eligible for vaccination (due to the lack of approved vaccines against SARSCoV-2 for children), the comparison of vaccination strategies indicates however that only moderate differences may exist by following one or other prioritisation strategy
Anna	Final	Babus, Ana	2020	https://doi.org/10.1101/2020.07.22.20160143	Preprint	medRxiv	The Optimal Allocation of Covid-19 Vaccines	Covid-19 vaccine prioritization is key if the initial supply of the vaccine is limited. A consensus is emerging to first prioritize populations facing a high risk of severe illness in high-exposure occupations. The challenge is assigning priorities next among high-risk populations in low-exposure occupations and those that are young and healthy but work in high-exposure occupations. We estimate o…	2	US	HIC	Not specified	Not specified	Assumed initial supply of 60mil doses to employed people above 16 years (1/3 workforce) no information on supply or rates of vaccination	30% of employed workforce	8 age-groups for the 2017 U.S. population, 16-19, 20-29, 30-39,..., and 80+, distributed over 454 occupations	Infections, deaths and 'loss of economic benefits'	Static ? (infection probability based on contact and degree of physical proximity)	Not compartmental, 'linear program'	Not applicable	Not specified	Age and occupation ("we estimate occupation-based exposure risks (i.e., infection rates), and use estimates of age-based infection mortality rates")	No	No	No (infection rate first based on UK occupation and death rate based on 2013 EU population, but then infection rates from US occupations are imputed)	Not applicable	Not applicable	Not applicable	No	Not applicable	Yes - 1. No stay at home order everyone returns to work 2. Stay at home order implemented, indiciduals unable to return to work produce no output/wage 3. Some people can work from home.	0.5	0.5	No	Not specified	Not specified	Not specified (seemingly lifetime)	No	0% ("Implicit here is the assumption that all population is susceptible to infection and could benefit from receiving a vaccine. We believe that the population that is immune to the virus is probably small")	Not specified "little is known about the duration of immunity"	Not specified	Three scenarios: no stay at home order, stay at home order for two months until the vaccine becomes widely available, targeted stay at home order (to some degree working from home whenever possible).	"The main insight from all three exercises is that age is more important than an occupation’s infection risk when allocating vaccines optimally". "The largest volume of vaccines are allocated to the populations of age 50-59, followed by age 60-69 in exercise 1 and 2, or age 30-39 in exercise 3" "These exposures outside of occupations suggest that the optimal vaccine allocation should be tilted ev…	"Once we take into account that for some occupations, employees can work from home without any loss in wages, then the supply of the vaccine can be distributed only towards those occupations in which employees need to be present at their workplace." "An increase in the vaccine effectiveness to 70% does not change the vaccine allocation, but reduces the fraction of infected people" . If supply inc…	Supply	If the vaccine supply increases, the proportion of infected people decreases even if vaccine efficacy does not change.	When the vaccine is 50% effective, 7.14% of the employed workforce will still get the virus over the two months until the vaccine becomes widely available. When some occupations can be done at home, the proportion decreases to 2.69%. An increase in the vaccine effectiveness to 70% does not change the vaccine allocation (Fig. A.2), but reduces the fraction of infected people close to 6.5% (exercis…	An increase in the vaccine effectiveness to 70% does not change the vaccine allocation (Fig. A.2), but reduces the fraction of infected people close to 6.5% (exercise 1 and 2) or to 2.07% (exercise 3).
Ciara	Final	Hogan, Alexandra	2020	https://doi.org/10.25561/82822	Report	Spiral - Imperial College London	Modelling the allocation and impact of a COVID-19 vaccine	Several SARS-CoV-2 vaccine candidates are now in late-stage trials, with efficacy and safety results expected by the end of 2020. Even under optimistic scenarios for manufacture and delivery, the doses available in 2021 are likely to be limited. Here we identify optimal vaccine allocation strategies within and between countries to maximise health (avert deaths) under constraints on dose supply. W…	2	Global population	HIC/UMIC/LMIC/LIC	1 year, 2 years	1 month (simplifying assumption starts Jan 2021 and target coverage is achieved in February 2021)	All eligible indiviuals vaccinated at a constant rate over a short time period (1 month), 2 billion dose constraint (15% buffer stock and wastage, two-dose schedule)	80% (sensitivity analysis: 0%-100%)	5 year age groups (scenarios modelled in two contiguous bands)	Deaths averted; live-years gained	Dynamic	Compartmental	SEIR	Deterministic	Age-structured (contact matrix)	No	Yes	Yes (differs by country)	No ("age-based contact patterns representative of these settings based on the availability of contact data studies" - reference to Walker et al 2020 impact of COVID-19 Strategies for mitigation and suppression in LMICs)	By age	One setting	No	No	Yes - vaccine efficacy; vaccine efficacy in the 65+ years age group; mode of action of the vaccine; NPIs at vaccine introduction; health system constraints; reduced infectiousness in children younger than 10 years; and life-years gained (LYG) as an optimisation measure.	70% (baseline); 50%	70% (baseline); 50%	Not in the base case (Sensitivity analysis: vaccine efficacy in those aged 65 years and older is 50% of that in younger individuals)	Leaky - "We assume that protection is partial...Protection against infection is modelled by reducing the transmission parameter by a constant factor while protection against severe disease only is captured by reducing the rate of hospitalisation."	2 (sensitivity analysis: 1)	Lifelong (Scenario: 6 months, 1 year)	No (vaccination occurs regardless of immune status, but "individuals currently infected do not receive the vaccine" p.3)	Built in assumption: long immunity 10%, 1 yr immunity 7%	Lifelong (Scenario: 6 months, 1 year)	2, 1.5 or 1.3	Yes (use of NPIs is reflected in lower Rt scenarios)	"allocating doses equitably [=based on pop size?] across all income settings relative to population size is the most efficient of the fixed approaches considered (assuming that within a country the vaccine is targeted to the at-risk population) and is marginally more efficient than allocating to countries based on their respective elderly (65+) population sizes" "Consistent with our earlier resul…	"Within a country, we find that for a limited supply (doses for <20% of the population) the optimal strategy is to target the elderly and other high-risk groups. However, if a larger supply is available, the optimal strategy switches to targeting key transmitters (i.e. the working age population and potentially children) to indirectly protect the elderly and vulnerable", " we find that the optimi…	Efficacy		the most efficient strategy is sensitive to the assumed vaccine efficacy and vaccine senescence in the elderly Under a fully-optimised global allocation – in which allocation both within- and between- countries is optimised, This strategy is however sensitive to assumptions about the vaccine mode of action, and assumptions about health system constraints and the level of ongoing NPIs after the in…
Roz	Final	Pearson, Carl et al	2021	https://doi.org/10.1101/2021.02.24.21252338	Preprint	medRxiv	Health impact and cost-effectiveness of COVID-19 vaccination in Sindh Province, Pakistan	Background: Multiple COVID-19 vaccines appear to be safe and efficacious, but only high-income countries have the resources to procure sufficient vaccine doses for most of their eligible populations. The World Health Organization has published guidelines for vaccine prioritisation, but most vaccine impact projections have focused on high-income countries, and few incorporate economic consideratio…	1,2,7	Pakistan (Sindh)	LMIC	10 years	1 year (base case), 5 years, 10 years	4000 courses/day in the first three months (with a 30 day delay accounting for timing of second dose) after a vaccine is approved. (10% wastage).We assumed availability would increase in subsequent quarters using the schedule suggested by WHO SAGE (25) and modified to update to the current vaccine landscape (See SI Section 5).	20% in Phase 1 "We assumed vaccination distribution consistent with the availability of doses indicated by WHO SAGE’s Working Group on COVID-19 Vaccines". Unclear by end of time horizon	Up to 75+; two scenarios: (i) vaccinating all 15+ or (ii) vaccinating 65+ for first quarter before shifting to 15+	Costs, DALYs averted, Cost-Effectiveness Ratio, Cases averted, Deaths averted. Supplement also has general ward admissions and person days, and ICU admissions and person days.	Dynamic	Compartmental	SEIRS+V	Stochastic	Age structured (contact matrix, susceptibility to infection, hospitalisation, ICU admission, death )	Yes (in a scenario analysis)	Yes	Yes	Yes	By age	Use Prem et al. (assume then home, work, school, other)	No	Yes, fitted to new daily cases and deaths in Sindh between 30 April to 14 September 2020, using Bayesian methods.	Yes - Since the waning rate of infection-acquired immunity is unknown and the benefits of vaccination highly sensitive to this parameter, we repeated the fitting exercise with four assumptions for waning of infection-acquired immunity: life-long, and exponentially waning immunity with expected durations of 1, 2.5, and 5 years. In our base case analysis we assumed COVID-19 deaths occurred among in…	70% (alternative 90%)	70% (alternative 90%)	No	Leaky	2	2.5 years in the base case, but also considered were : Life-long and exponentially waning immunity with expected durations of 1, 2.5, and 5 years.	No	Estimate infection-induced immunity from data on cases and deaths, with different assumptions on length of immunity	2.5 years (varied in sensitivity analysis, 1 year fit the data as well)	Not specified, R0 generated from case data	None - For projections, we assume that contact patterns return to the baseline contract matrix at the end of May 2021, and no further physical distancing interventions are imposed.	"A one-year vaccination campaign using an infection-blocking vaccine at $3/dose with 70% efficacy and 2.5 year duration of protection is projected to avert around 0.93 (95% Credible Interval: 0.91, 1.0) million cases, 7.3 (95% CrI: 7.2, 7.4) thousand deaths and 85.1 (95% CrI: 84.6, 86.8) thousand DALYs, and be net cost saving from the health system perspective." "We found that vaccinating 65+ yea…	"We found that the annual cases averted by vaccination are higher for longer duration of vaccine-induced immunity, in scenarios targeting people aged over 15 or over 65 for vaccination (Figure 3). For 70% efficacious vaccines that generated 1, 2.5, and 5 years of protection the median cumulative cases averted was negative in 2022, and for vaccines of 1 and 2.5 years protection, also negative in 2…	Imunity	If the duration of vaccine-induced immunity is longer, more cases are averted The cost effectiveness of the vaccine campaign may be reduced with longer duration	Nothing further
Roz	Final	Luangasanatip, Nantasit et al	2021	https://doi.org/10.21203/rs.3.rs-270635/v1	Preprint	Research square	Optimal vaccine strategy to control COVID-19 pandemic in middle-income countries: Modelling case study of Thailand	Thailand is facing the dilemma of which groups to prioritise for the limited first tranche of vaccinations in 2021. A mathematical modelling analysis was performed to compare the potential short-term impact of allocating the available doses to either the high-risk group (over 65-year-olds) or the high incidence group (aged 20-39). Vaccinating the high incidence group with a vaccine with sufficien…	1, 5	Thailand	MIC	18 months, 12 months of that post-vaccination	12 months	The supply of vaccines is likely to be limited for Thailand, we therefore assumed that it would be approximately 9 million doses in 2021, delivered within 2 months	Not specified	Entire population covered, but two groups considered: high-risk population (the elderly over 65 years old), and the high incidence group (20–39 years old)	Cases (by severity) and deaths	Dynamic	Compartmental	SEIR	Deterministic	Age-structured (contact matrix, hospitalisation rate, in-hospital fatality, using CoMo model)	No	No	Yes	Yes	by age	Use Prem et al. (assume then home, work, school, other)	No	The model was calibrated against the data from the first wave of the pandemic in Thailand for new cases and deaths. "The model also uses publicly available country-specific data on cases and mortality for visual calibration of model parameters to user selected baseline scenarios"	Yes - vaccine efficacy, reduced severity from vaccination is fixed at 70% ot 90%, effect on susceptibility varied incrementally between 0% and 70% or 0% and 90%. Vaccine protection 6 months or 9 months. Either high risk or high incidence population. trade-off in vaccine efficacy between reduced susceptibility and reduced severity. Reduced transmission from vaccination was not explored in sensitiv…	70% or 90% (reduced susceptibility)	70% or 90% (reduced severity)	No	Not specified	1	1 year, sensitivity 6 months	No	Not specified, "Prior to the availability of the vaccine, there was assumed to be a small amount of local transmission in the country"	2 years	Not specified, "Prior to the availability of the vaccine, there was assumed to be a small amount of local transmission in the country"	Yes, Hand hygiene and face mask (30%), travel ban (100%), social distance (40%) As the model calibration was based on the pandemic of the first wave, NPIs applied in Thailand included 8 hand hygiene and masking, social distancing, travel ban (or border closure) were tracked and incorporated in the model infection rate and effective coverage of each NPI including hand hygiene and social distancing…	"If a vaccine has an impact beyond just reductions in severity, this study shows that 60% or higher percentage of reduction in transmission is pivotal in shifting prioritisation from the high-risk population to the high incidence population", "the WHO SAGE and other authorities should reconsider the strategy of prioritising older populations over the younger high incidence groups in populations w…	" The vaccine efficacy that was least desirable when vaccinating the high-risk group was reduced transmission, whereas when vaccinating the high incidence group the least desirable efficacy type was reduced severity"	Efficacy, priority, roll out	If a vaccine only had a single type of efficacy, the high incidence group should be prioritised if the vaccine reduced susceptibility or transmission. However, if the vaccine reduced severity then the high-risk group should be prioritised for vaccination. .If the prioritisation of groups for vaccination was based on the number of total deaths, then the results showed that when reduction in severi…	The results showed that, for both vaccination scenarios of the high-risk and high incidence groups, the type of efficacy that reduced cases and deaths the most was when the vaccine efficacy reduced susceptibility. The vaccine efficacy that was least desirable when vaccinating the high-risk group was reduced transmission, whereas when vaccinating the high incidence group the least desirable effica…		They include VE against susceptibility, transmissibility, and severity as distinct options.
Roz	Final	Wang, Xutong et al	2021	https://doi.org/10.1101/2021.01.18.21250071 ; supplemental materials [direct PDF download] https://www.medrxiv.org/content/medrxiv/early/2021/02/19/2021.01.18.21250071/DC1/embed/media-1.pdf?download=true	Preprint	medRxiv	The impacts of COVID-19 vaccine timing, number of doses, and risk prioritization on mortality in the US	As COVID-19 vaccination begins worldwide, policymakers face critical trade-offs. Using a mathematical model of COVID-19 transmission, we find that timing of the rollout is expected to have a substantially greater impact on mortality than risk-based prioritization and adherence and that prioritizing first doses over second doses may be life saving.	1, 2	Austin, Texas USA	HIC	8 months	Not specified	10 million weekly to whole and allocated to cities pro rata, here they study a large city in Texas.	90%or 50%	We compare three strategies: no priority groups; one of three priority groups vaccinated prior to the general public––adults over 65, adults with high-risk comorbidities, or both of these groups; ten phases that vaccinate age-risk groups in order of risk of severe COVID-19 outcomes. (>65y high risk, 50-64y high risk, >65y low risk, 18-49y high risk, 50-64y low risk, 18-49y low risk, 0-4y high ris…	Deaths averted	Dynamic	Compartmental	SEIRD	Stochastic	Age and risk (mortality)	Yes	No	Yes	Yes, using Prem et al. and adjusted for days/school calendar in Austin	age and day specific (week-day)	Home, work, school, other	No	yes, cases from estimates for Austin	Yes	80% (1 dose); 95% (2 doses). Drawn from triangular distributions.	80% (1 dose); 95% (2 doses). Drawn from triangular distributions.	No	Leaky	1 or 2 doses	Not specified	No	7.6% with sensitivity analysis of 15.2%	Not specified as waning therefore beyond horizon of the study	1.2 (sensitivity 1.05 and 1.5)	Not specified, but low R suggests some in place.	"These projections validate the prioritization of high-risk groups. Risk prioritization is a valid approach for maximizing the impact of vaccines, but not at the expense of vaccination speed. Our projections suggest two immediate strategies to amplify the impact of COVID-19 vaccines in the US––hybrid distributions that combine active outreach to priority groups with passive distribution to the ge…	"Under low (50%) uptake, prioritization has minimal benefit. Under high uptake (90%), the ten-stage strategy is optimal, followed by prioritizing everyone over 65 and high-risk young adults"	Uptake, priority	If uptake is low (50%), prioritization has minimal benefit. If uptake is high (90%), the ten-stage strategy is optimal, followed by prioritizing everyone over 65 and high-risk young adults	"Under low (50%) uptake, prioritization has minimal benefit. Under high uptake (90%), the ten-stage strategy is optimal, followed by prioritizing everyone over 65 and high-risk young adults"	If uptake is low (50%), prioritization has minimal benefit. If uptake is high (90%), the ten-stage strategy is optimal, followed by prioritizing everyone over 65 and high-risk young adults	Description of the different roll out scenarios: "either no priority, prioritize all adults over 65y, adults with high-risk comorbidities, or the combination of the two, or a ten-phase risk-ordered strategy that sequentially vaccinates >65y high risk, 50-64y high risk, >65y low risk, 18-49y high risk, 50-64y low risk, 18-49y low risk, 0-4y high risk, 5-17y high risk, 0-4y low risk, 5-17y low risk…
Roz	Final	Chhetri, Bishal	2021	https://arxiv.org/abs/2102.09802	Preprint	arXiv	Optimal Vaccination and Treatment Strategies in Reduction of COVID-19 Burden	In this study, we formulate a mathematical model incorporating age specific transmission dynamics of COVID-19 to evaluate the role of vaccination and treatment strategies in reducing the size of COVID-19 burden. Initially, we establish the positivity and boundedness of the solutions of the model and calculate the basic reproduction number. We then formulate an optimal control problem with vaccina…	1, 7	Not clear, authors are from India and the model is reported to be fitted with the reported data, and one of the references for the natural death rate parameter in table 2 is from India, but does not say country anywhere	Not specified	300 days	Not specified	Not specified	0.6	0-40; 40+	" COVID-19 infection and COVID-19 induced deaths"	Dynamic	Compartmental (9 compartments)	SEIARW	Deterministic	age structured ("transmissibility", mortality, vaccination rates)	No	No	Not specified	Not specified	By age, two age groups	Not specified	No	Not specified, p. 1 ". In this study the age age-specific SEIARW model was fitted with the reported data". No figure or quantification of fits is given beyond this.	Yes, some sensitivity analysis. No uncertainty in outputs given	60% (Sensitivity analysis: 60% first 80% second, 80% first 60% second, 90%)	60% (Sensitivity analysis: 60% first 80% second, 80% first 60% second, 90%)	No	From equations, all-or-nothing	2, given at once.	Not specified, assume permanent or beyond duration of time horizon	No	Not specified	Not specified	Varying between 0-10	Not specified	[article looks at both treatment and vaccination] "In order to reduce COVID-19 infection and COVID-19 induced deaths to maximum, it was observed that optimal control strategy should be prioritized to population with age greater than 40 years. For higher values of R0(R0 ∈ (2, 10)) the combined strategies was found to be best in terms of minimizing the overall infection."	" Not much difference was found between individual strategies and combined strategies in case of mild epidemic (R0 ∈ (0, 2))."	Priotiry	No additional findings		" Not much difference was found between individual strategies and combined strategies in case of mild epidemic (R0 ∈ (0, 2))."
Roz	Final	Chen, Jiangzhuo	2021	https://dx.doi.org/10.1101%2F2021.02.04.21251012 redirects to: https://www.medrxiv.org/content/10.1101/2021.02.04.21251012v2	Preprint	medRxiv	Prioritizing allocation of COVID-19 vaccines based on social contacts increases vaccination effectiveness	We study allocation of COVID-19 vaccines to individuals based on the structural properties of their underlying social contact network. Even optimistic estimates suggest that most countries will likely take 6 to 24 months to vaccinate their citizens. These time estimates and the emergence of new viral strains urge us to find quick and effective ways to allocate the vaccines and contain the pandemi…	1, 2	USA (Virginia)	HIC	2 months	2 months	none (no vaccination), fast (vaccinating 650K people per month), and slow (vaccinating 325K people per month). All vaccinated on day 1 of the month.	Not specified but could be calculated based on population of Virginia.	preschool (0-4 years), students (5-17), adults (18-49), older adults (50-64) and seniors (65+). Vaccination strategies modelled: No priority. Everyone 18+ years old is vaccinated with the same probability (baseline) • Essential workers: medical, care facilitation, retail, education, military, and government.• Older people. This strategy prioritizes those who are at least 50 years old. • High degr…	Number of infections, hospitalizations and deaths	Dynamic	Agent-based (network model)	SEIR	Stochastic	yes, but as part of a social network structure. Also age-specific susceptibility, infectivity, dwell times in compartments, and transition probabilities.	No	No	Yes	Yes	social contact network: individuals assigned week-long activity sequence based on age, plus location model	Home, Work, Shopping, Other, and School	No	Calibrated to the county-level reported cases in Virginia as of January 5, 2021. These are used as initialisation conditions.	Yes. The design consists of 4 factors: (i) 3 adherence scenarios (as-is, slow relaxation, fast relaxation); (ii) 3 vaccination schedules (none, fast, slow); (iii) 5 prioritization targets (no priority, essential workers, older people, high degree, high weighted degree); and (iv) 3 levels of priority enforcement (100%, 80%, 60%). Scenarios based on relaxing social distancing measures. We assume NP…	Not specified for the transmission-only reducing scenario ("In all cases, we ignore eT"), but efficacy against infection will also prevent transmission, therefore 90% (baseline), and 50% (sensitivity)	90% efficacy against infection (Scenario 50%), 50% efficacy against severe illness starting 21 days after infection	No	Not specified	1 or 2	Seemingly until end of time horizon	No	They initialise the model at this percent at the county level based on reported cases, although there are no details on if underreporting of cases is allowed.	Not specified	Not specified	" Four NPIs (i) Infectivity is universally reduced (by 60%) through preventive behavior, e.g., mask wearing and hand washing. (ii) Generic social distancing (GSD). A fraction (25%) of the population chooses to reduce non-essential (shopping, religion, and other) activities. (iii) Virtual learning (VL). A fraction (50%) of K-12 students choose virtual learning. (iv) Voluntary home isolation of sym…	"We show that allocation of vaccines based on individuals’ degree (number of social contacts) and total social proximity time is significantly more effective than the currently used age-based allocation strategy in terms of number of infections, hospitalizations and deaths. Our results suggest that in just two months, by March 31, 2021, compared to age-based allocation, the proposed degree-based …	"The effectiveness of degree-based strategies holds in three hypothetical scenarios for social distancing: one in which there is no relaxation, and the other two wherein social distancing is progressively relaxed 5 or 7 months from now. Our results show that the value of these prioritization schemes is even higher when social distancing measures are relaxed quickly. The results hold even for low …	Social distancing	If social distancing measures are relaxed quickly, prioritization becomes more important.		The overall strategy is robust even: (i) if the social contacts are not estimated correctly; (ii) if the vaccine efficacy is lower than expected or only a single dose is given; (iii) if there is a delay in vaccine production and deployment; and (iv) whether or not non-pharmaceutical interventions continue as vaccines are deployed.	They compare a lot of scenarios: "The design consists of 4 factors: (i) 3 adherence scenarios (as-is, slow relaxation, fast relaxation); (ii) 3 vaccination schedules (none, fast, slow); (iii) 5 prioritization targets (no priority, essentialworkers, older people, high degree, high weighted degree); and (iv) 3 levels of priority enforcement (100%, 80%, 60%). Combining (iii) and (iv) we have the bas…
Roz	Final	Shim, Eunha	2021	https://doi.org/10.3390/jcm10040591	Journal article	Journal of Clinical Medicine	Optimal Allocation of the Limited COVID-19 Vaccine Supply in South Korea	Initial supply of the coronavirus disease (COVID-19) vaccine may be limited, necessitating its effective use. Herein, an age-structured model of COVID-19 spread in South Korea is parameterized to understand the epidemiological characteristics of COVID-19. The model determines optimal vaccine allocation for minimizing infections, deaths, and years of life lost while accounting for population facto…	1,2	South Korea	HIC	1 year	Not specified	When 51 million vaccine doses are available to immunize 50% of the Korean population (with two doses per vaccine recipient)	"As a baseline input parameter, we assumed that there would be a limited supply of vaccine doses, whereby only 50% of the Korean population could be vaccinated. To examine the sensitivity of our results to vaccine supplies, we changed the number of vaccine doses available and explored the scenarios where 10–90% of the Korean population could be vaccinated."	16 age groups (0–4, 5–9, 10–14, . . . , 65–69, 70–74, and ≥75 years)	Incidence, deaths, and years of life lost (YLL)	Dynamic	Compartmental	Five compartments: susceptible, latent, asymptomatic and infectious, symptomatic and infectious, and recovered, for vaccinated and unvaccinated people	Deterministic	Age structured (model, contact matrix, CFR), they fit an age-dependent susceptibility which is lower in the first 2 age groups.	No	No	Yes	Yes	by age in 5 year bands	Not stratified by location	No	Yes, to cumulative confirmed cases and deaths (daily reports, national data up to 26 November 2020) by age. Fits not shown (plus fitting to cumulative is known to be problematic).	Yes sensitivity, no quantification of uncertainty in fits. To examine the sensitivity of our results to vaccine supplies, we changed the number of vaccine doses available and explored the scenarios where 10–90% of the Korean population could be vaccinated. We performed a sensitivity analysis with regard to vaccine efficacy and lower basic reproduction number, but the baseline vaccine efficacy aga…	70% (sensitivity analysis 50%, 90% 95%)	70% (sensitivity analysis 50%, 90% 95%)	No	Leaky (partial protection)	2	1 year	No	0.0007	Not specified	2.6, 1.5 as sensitivity	Not specified	"When 51 million vaccine doses are available to immunize 50% of the Korean population (with two doses per vaccine recipient) and vaccine efficacy is 70%, the incidence-minimizing strategy prioritized the vaccination of individuals aged 20–49 years to reduce the incidence by 61% (Figures 2–4). However, to minimize mortality, the vaccines should be allocated to older adults aged 50 years and above,…	Higher VE does not change prioritisation, if VE is lower amongst elderly - may change the results although nt tested here. "With less than 51 million vaccine doses and vaccine efficacy of 70%, the incidence-minimizing strategy switched to prioritizing those aged 10–19 years and 30–49 years due to active transmission between school-aged children and their par-ents. Moreover, the YLL-minimizing str…	Priority, efficacy, supply	If prioritising YLL, higher vaccine efficacy changes the priority from elderly to younger adults. For the incidence-minimizing strategy, reducing vaccine efficacy against infection elevated the prioritization of vaccinating teenagers when the vaccine supply was increasingly limited. IF total supply is sufficiently high (i.e., ≥80%), incidence-minimizing strategies lead to a broader vaccination st…	Higher vaccine efficiacy changes priority in YLL from elderly to younger adults. For the incidence-minimizing strategy, reducing vaccine efficacy against infection elevated the prioritization of vaccinating teenagers when the vaccine supply was increasingly limited. Moreover, assuming a lower vaccine efficacy resulted in the YLL-minimizing strategy switching from vaccinating individuals aged 30–5…	the mortality-minimizing strategies are relatively robust to variations in vaccine efficacy	They optimised vaccine allocation on each of the targets (incidence, deaths, YLL) to compare strategies
Anna	Final	Bonsall, Michael et al	2021	https://doi.org/10.1101/2021.02.01.21250877	Preprint	medRxiv	Optimal time to return to normality: parallel use of COVID-19 vaccines and circuit breakers	By January 2020, the COVID-19 illness has caused over two million deaths. Countries have restricted disease spread through non-pharmaceutical interventions (e.g., social distancing). More severe “lockdowns” have also been required. Although lockdowns keep people safer from the virus, they substantially disrupt economies and individual well-being. Fortunately, vaccines are becoming available. Yet,…	1,5	UK	HIC	Not specified	150 days (30 to first group, 31-60 days to second group, and all remaining persons within 150 days)	Deliver vaccine to first group for 30 days, first and second group from 31-60 days and all groups after 60 days.Variations of vaccination rate is what is modelled here: (0.006 - 0.0152) - portion of cohort vaccinated per day	Determined by optisation (model output)	Vulnerable, front-line workers, non-vulnerable	Study aims to find "optimal vaccination level under different levels of lockdown severity to keep disease-induced mortality below a critical threshold"	Dynamic	Compartmental	SIR + vaccinated (accounted separately from recovered)	Deterministic (although not specified)	No, structured around the three pop groups	No	No, although model aims to keep deaths below a thresholds of 'acceptable healthcare capacity'	No, uses https://www.frontiersin.org/articles/10.3389/fpubh.2020.00262/full which is in itself calculated from Kucharski from data in Wuhan	No	By group (Vulnerable, front-line workers, non-vulnerable)	No	No	No	No	Not specified assumed 100% Table 1 has "vaccine efficacy" corresponding to 0.001 − 0.05, but looking at equations think this is infact a vaccintation rate over time	As above	No	No	Not specified	Seemingly lifelong, "loss of immunity" "set to 0"	No	Not specified	Seemingly lifelong, "loss of immunity" "set to 0"	Not specified	Lockdown restrictions (severity is modelled in different scenarios)	"to achieve appropriate levels of disease control and contrary to the standard approach of vaccinating the most vulnerable first, we find that the optimal vaccination policy is to inoculate the larger (non-vulnerable) demographic group first, then followed by front-line workers and then the vulnerable." "The reason for this finding is our analysis assumes that the time required to vaccinate the v…		Roll out, coverage, transmission	Increasing the vaccination rate decreases the need for longer lockdowns and, under high vaccine coverage, the necessity for these lockdowns. If the level of transmission is only reduced by 20% or 40%, cumulative mortalities due to the virus are expected to be excessively high unless vaccine coverage is also high. If transmission is reduced by 60% or 80% (more severe lockdowns), shorter circuit br…	Under the structured epidemiological dynamics (equations 7-10), cumulative levels of disease210 induced mortality is influenced by the length of time in, and severity of, lockdown along with the vaccination rate (Figure 2). Increasing the vaccination rate decreases the need for longer lockdowns and, under high vaccine coverage, the necessity for these lockdowns. While still essential, lockdowns c…		Assumption about vaccination speed in the vulnerable group vs non vulnerable group is not clear
Anna	Final	Minoza, Jose Marie Antonio et al	2021	https://arxiv.org/abs/2101.11400	Preprint	arXiv	COVID-19 Agent-Based Model with Multi-objective Optimization for Vaccine Distribution	Now that SARS-CoV-2 (COVID-19) vaccines are developed, it is very important to plan its distribution strategy. In this paper, we formulated a multi-objective linear programming model to optimize vaccine distribution and applied it to the agent-based version of our age-stratified and quarantine-modified SEIR with non-linear incidence rates (ASQ-SEIR-NLIR) compartmental model. Simulations were perf…	1, 2	Philippines (Quezon city)	LMIC	250 days (from graphs x axis)	not specified, but examined a finite amount of vaccines (500,000)	500,000 vaccine "courses"	1/6 of the population	Essential workers, vulnerable population, elderly, other	infection rates, mortality incidence	Dynamic "β is the rate of disease transmission due to infectious population"	Agent-based	SEIR	Stochastic (although not specified, but run 10 simulations and take the average so I assume stochastic)	Age stratified (location, transmission, mortality)	Yes	No	Yes ("Age Infection and Mortality Probability were primarily derived from Case Incidence, Reported Recovered, Reported Died field collected on DOH Data Drop Case Information CSV file")	Yes	No (homogeneous mixing)	No (homogeneous mixing)	No	Yes ("The December 31 2020 Case Information file from DOH Data Drop was used in calculating the initial parameters of the agent-based model.")	No	1	1	No	No	not sure, 1 ( mentions: "Vaccines with less than 100% efficacy will have their doses divided, e.g., if a vaccine has only a 50% efficacy, the number of doses (courses) N will be N/2.")	Seemingly life long (reference to "permanent immunity")		Estimated to 0.1 (""For Natural Immunity and Persons with Pre-existing Medical Condition parameters, the Q-SEIR-NLIR [7] ε estimates were used (ε =0.1)"	Not specified	Not specified	Yes - People Wearing Masks, Minimum Physical Distance	"After 10 simulation runs for distribution of one million vaccine doses or 500,000 courses, results show that aiming to minimize infections, prioritizing mobile workforce scenario works 24.14% better than other scenarios. Meanwhile, prioritizing elderly scenarios, with respect to control scenarios, yields the highest protection (439%) for the Quezon City population, compared to vaccine scenarios …		Priority	Not applicable
Anna	Final	Hoertel, Nicolas et al	2021	https://doi.org/10.1101/2021.01.17.21249970	Preprint	medRxiv	Optimizing SARS-CoV-2 vaccination strategies in France: Results from a stochastic agent-based model	The COVID-19 pandemic is a major global societal, economic and health threat. The availability of COVID-19 vaccines has raised hopes for a decline in the pandemic. We built upon a stochastic agent-based microsimulation model of the COVID-19 epidemic in France. We examined the potential impact of different vaccination strategies, defined according to the age, medical conditions, and expected vacci…	1, 5	France	HIC	March 1st, 2020 until August 1st, 2021	"we considered that vaccination in each scenario would be achieved by January 15th, 2021"	Does not consider constraints on supply, ""we considered that vaccination in each scenario would be achieved by January 15th, 2021 and calculated the number of vaccine doses needed (considering 2 doses per individual) in each scenario"	Not specified but reference in results 'vaccine uptake 68%' in the elderly	Vaccination groups: Adults under 65 years, Adults over 45 years, Adults over 55 years with mandatory vaccination of those over 65 years, Adults under 35 years and over 65 years , Adults at-risk (i.e. aged over 65 years or with medical conditions), Adults over 65 years	cumulative incidence, mortality, and number of hospital admissions	Not applicable? "International contamination (average, per week)"	Agent-based	No natural history	Stochastic	" a social contact network among the individuals, each with a geolocalized activity sequence over the day, taking into account co-location probability and duration, including contacts with family members, extended family members or friends (at home or at bars and restaurants), contacts at school or at work, and during public transport or grocery shopping or cultural activities"	Yes	Yes	Yes	Yes, a realistic synthetic population generated with demographic characteristics, medical comorbidities and household structure representative of the French general population	No. But they used " a social contact network among the individuals, each with a geolocalized activity sequence over the day, taking into account co-location probability and duration, including contacts with family members, extended family members or friends (at home or at bars and restaurants), contacts at school or at work, and during public transport or grocery shopping or cultural activities" …	School, work, shopping, social network, meeting friends, events, public transport	No	Yes, to fit the "course of the epidemic"	Yes - vaccine efficacy. We performed several sensitivity analyses for the four following scenarios: (i) vaccination of the full adult non-immunized population, (ii) vaccination of adults aged more than 45 years, (iii) vaccination of adults aged more than 55 years with mandatory vaccination of adults aged more than 65 years, and (iv) vaccination of at-risk individuals. First, we considered a 10% l…	100% (scenario analysis 50%)	Based on pfizer: 95.6% (95% CI: 89.4%–98.6%) in individuals aged 16 to 55 years, 93.7% (95% CI: 80.6%–98.8%) in those aged 55 to 65 years, and 94.7% (95% CI: 66.7%–99.9%) in those aged 65 years+ (Sensitivity analysis based on astrazeneca 70.4% (95% CI: 54.8%-80.6%), in individuals aged 18 years and over)	Yes	Not specified	2	Not specified	No	Not specified	"we considered that infected people could develop immunity for at least several month"	Not specified	Yes, lockdowns of varying levels of stringency, mask use, physical distancing	"While vaccinating the full population, if performed immediately, would be highly effective in reducing incidence, mortality and hospital-bed occupancy, and would allow lifting of all NPIs, this strategy would require 57 million doses of vaccine. Vaccinating only adults aged over 45 years, or only adults aged more than 55 years with mandatory vaccination of those aged over 65 years, would also en…	Lower rate of vaccine acceptance, lower vaccine efficacy, Oxford efficacy vaccine data instead of Pfizer, lower effect on virus transmission - would mean that NPIs can't be lifted in any of the scenarios but the full vaccination one	Uptake, efficacy, transmission	If there was a reduction of 10% of the expected rate of vaccine uptake, there would bean associated substantial increase in mortality and hospital-bed occupancy, which would prevent discontinuation of NPIs for all strategies, unless the full adult non-immunized population was vaccinated. Lower vaccine efficacy in the older age groups would increase mortality and delay lifting of NPIs. Delayed vac…	A reduction of 10% of the expected rate of vaccine uptake would be associated with a substantial increase in mortality and hospital-bed occupancy, and would prevent discontinuation of NPIs for all strategies, unless the full adult non-immunized population was vaccinated. Lower effect of the vaccine on preventing COVID-19 among individuals aged 75 years or older (i.e. 50% instead of 94.7%) would b…
Jeanette	Final	Tran, Thu Nguyen-Anh et al	2021	https://doi.org/10.1101/2021.01.12.21249694	Preprint	medRxiv	Optimal SARS-CoV-2 vaccine allocation using real-time seroprevalence estimates in Rhode Island and Massachusetts	As three SARS-CoV-2 vaccines come to market in Europe and North America in the winter of 2020-2021, distribution networks will be in a race against a major epidemiological wave of SARS-CoV-2 that began in autumn 2020. Rapid and optimized vaccine allocation is critical during this time. With 95% efficacy reported for two of the vaccines, near-term public health needs require that distribution is p…	1, 2, 5	Rhode island and Massachusetts, USA	HIC	Start date seems to be 01 Sept 2020 from Fig 3, "through to 30 June 2021": 10 months	"Distribution lasts from 14 December 2020 through 13 January 2021 (4.7% vaccine coverage) or 14 December to 04 March 2021 (28.3% vaccine coverage)."	"low and high supply scenarios: 50, 000 or 300, 000 vaccinations available in Rhode Island, and 300, 000 or 1.8 million vaccinations available in Massachusetts" (no indication of speed or vaccination per day)	"Vaccination strategies are considered where doses are made available for 4.7% or 28.3% of the population"	0-9, 10-19, 20-29, 30-39, 40-49, 50-59, 60-69, 70-79, 80+; vaccination strategies: (1) random, where any individual ≥ 16 in the population can be chosen for vaccination on a particular day; (2) 16-29 age group only; (3) 30-59 age group only; (4) 60-and-above age group only; vaccine supply is allocated to the 20-39 and 60+ age groups in proportions of (5) 75/25, (6) 50/50, (7) 25/75; vaccine suppl…	cases, hospitalizations, and deaths	Dynamic	Compartmental	Natural history taken from a previous paper and expanded to include a 24-stage vaccinated compartment to capture waning efficacy	Deterministic	Age-structured attack rates, contact matrix, age-specific immune patterns	No	No	Yes	No, used CoMix from Belgium	By age	home, work, school, leisure activities, other places (CoMix)	No	Yes fitted to Rhode Island and Massachussetts data (attack rates)	Yes. We assume the force of infection from December 1 onward is constant and we explore three transmission scenarios. In the low-transmission scenario, transmission levels in Rhode Island and Massachusetts revert to their late spring and summer levels. Under medium transmission, transmission levels are set to their September through November mean value. Under high transmission, wintertime transmi…	0.95	95% at day 60 and 90 days post-vaccination with four different slopes of waning vaccine efficacy	No	Not specified however may be partial. In Figure 1 they state that infection of vaccinees is possible and that they solve for the relative reduction in susceptibility for a vaccinated individual when describing the model structure pg 5	perhaps 2: methods refer to "a final dose"	"Individuals progress from Z1 through to Z24 and back to S over the course of 360 or 540 days....We assume that vaccine efficacy wanes over time following a Hill-like function characterized by an efficacy half-life and slope (Equation 1). The half-life (as shown with different line styles) denotes on which day after vaccination the efficacy drops below the 50% mark. The slope (shown with differen…	Yes	"Using median values from posteriors from the new model fit, the new model's Nov 30 attack rates are 16.8% for RI and 16.5% for MA". Fig 3 refers to seroprevalence on Jan 01, 2020 and it looks about 30%	Not specified	Not specified	Yes, lockdowns, restrictions on gathering sizes, school, cohorting, masking, travel, and business openings. These feed into the age-contact matrices	"The basic outcome observed in our evaluations is that high-mortality groups need to be vaccinated first in order to minimize death counts. In our model, groups that are at high risk of death if infected are the older age groups, but our analysis implies that any high-risk group — whether the risk factor is age, obesity, diabetes, past lung disease, lack of health care access, or anything else — …		Efficacy	Outcomes after 12 months are sensitive to the vaccine profile, with shorter half-life vaccines likely requiring booster campaigns to be planned for 2022 (results not shown).
Jeanette	Final	Foy, Brody et al	2021	https://dx.doi.org/10.1016%2Fj.ijid.2020.12.075	Journal article	International Journal of Infectious Diseases	Comparing COVID-19 vaccine allocation strategies in India: A mathematical modelling study	Background: The development and widespread use of an effective SARS-CoV-2 vaccine could prevent substantial morbidity and mortality associated with COVID-19 and mitigate the secondary effects associated with non-pharmaceutical interventions. Methods: We used an age-structured, expanded SEIR model with social contact matrices to assess agespecific vaccine allocation strategies in India. We used st…	1, 2, 5	India	LMIC	5 years, 1 year	"Six months to four years to vaccinate to 100% of the target population"	Dose availability assumed constant over time (expressed as the percentage of the population which could be vaccinated each month, with simulations using values from 2 to 15%)	50%, 75%, 100%	Ten-year age bands (0–10, 10– 20, [ . . . ], 60–70, _x0001_70 years)	symptomatic infections, deaths	Dynamic	Compartmental	Expanded SEIR	Not specified (probably deterministic)	Age-stratified mortality rates, age-structured contact matrix	No	No	Yes	Yes, using Prem et al.	By age	Home; work; school; other	No, but state based (differences in pop density)	Yes, Daily and state-specific confirmed incident SARS-CoV-2 infection case data	Yes - Four vaccine strategies were simulated under variations in dosage availability, target group coverage, vaccine efficacy, effect on transmission (i.e., sterilizing or non-sterilizing immunity), and the implementation of other control measures (i.e., no lockdown, moderate lockdown, or strong lockdown).	Depends on simulation used. In one simulation, vaccinated individuals (V) are protected from infection and therefore unable to infect others (i.e., sterilizing immunity). In the other simulation, vaccinated individuals are not protected from asymptomatic infection and therefore can infect others if they become infected (i.e., non-sterilizing immunity). 75% (sensitivity analysis: 50%, 100%)	75% (sensitivity analysis: 50%, 100%)	No	Both? "In one simulation, vaccinated individuals ( V ) are protected from infection and therefore unable to infect others (i.e., sterilizing immunity). In the other simulation, vaccinated individuals are not protected from asymptomatic infection and therefore can infect others if they become infected (i.e., non-sterilizing immunity)."	Supposedly 2, "We assumed that subjects moved to the vaccinated (V) compartment only once they received all doses of the COVID-19 vaccine"	1 year	No	No, "No prior immunity within the population was assumed"	1 year (Table 1).	Uttar Pradesh: 2.41(No NPIs) 3.22 (moderate NPIs); Maharashtra 2.20 (No NPIs) 2.89 (moderate NPIs); Bihar 2.36 (No NPIs) 3.15 (moderate NPIs); West Bengal 2.33 (No NPIs) 3.10 (Moderate NPIs); Madhya Pradesh 1.81 (No NPIs) 2.39 (Moderate NPIs); Tamil Nadu 2.31 (No NPIs) 3.12 (Moderate NPIs); Rajasthan 2.00 (No NPIs) 2.59 (Moderate NPIs); Karnataka 3.74 (No NPIs) 4.95 (Moderate NPIs); Gujarat 1.89 …	Yes, two scenario 'no NPIs' or 'moderate NPIs' "mean R0 values of 2.4 assuming no control measures and 3.2 assuming moderate control measures during the lockdown period" [although typo should be the other way around?]	"Our findings support international recommendations to prioritize COVID-19 vaccine allocation for older adults as it contributed to the greatest relative reduction in overall mortality in all scenarios considered. Our analyses indicate that prioritising younger populations will have a greater impact on reducing incidence of infections relative to prioritizing older age groups. However, these redu…	"The relative benefit of prioritizing vaccine allocation among older adults compared to other strategies is highest under slower rollout speeds" "Vaccines that confer sterilizing immunity also led to greater relative reductions of cases and deaths compared to vaccine that did not provide sterilizing immunity."	Roll out, priority, immunity	"The relative benefit of prioritizing vaccine allocation among older adults compared to other strategies is highest under slower rollout speeds" "Vaccines that confer sterilizing immunity also led to greater relative reductions of cases and deaths compared to vaccine that did not provide sterilizing immunity." moderate and severe control measures led to a 23% and 44% relative reduction in R0, res…	Within our model, the implementation of moderate and severe control measures led to a 23% and 44% relative reduction in R0, respectively. Overall reduction in deaths is strongly limited by vaccine efficacy, and is strongly influenced by control measures, with more severe measures leading to greater reductions. Similar patterns were seen with different R0 values, target coverages, and immunity ass…	prioritizing vaccine allocation among older adults consistently results in the greatest reduction in deaths, regardless of vaccine efficacy, control measures, rollout speed, or immunity type. Conversely, all four strategies result in extremely similar reductions in symptomatic infection rates, with the optimal strategy being dependent on the specific implementation and vaccine.
Jeanette	Final	Goldenbogen, Bjorn	2020	https://doi.org/10.1101/2020.12.16.20248301	Preprint	medRxiv	Optimality in COVID-19 vaccination strategies determined by heterogeneity in human-human interaction networks	Interactions between humans cause transmission of SARS-CoV-2. We demonstrate that heterogeneity in human-human interactions give rise to non-linear infection networks that gain complexity with time. Consequently, targeted vaccination strategies are challenged as such effects are not accurately captured by epidemiological models assuming homogeneous mixing. With vaccines being prepared for global …	1, 2, 5	Germany	HIC	3000 hours (supplement pg 44, 2nd paragraph)	Not specified	Model incorporates different levels of vaccine supply: 0.5-0.0% of the pop (in steps of 5)	"In order to analyze the effect of immunization on the infection dynamics, we set a fraction of individuals to status R, since recovered individuals are not considered susceptible to infections anymore….We scanned ratios of susceptible and recovered individuals ranging from 0.1 to 0.9 with a step size of 0.04."	0-90 age cohorts with different occupations	Deaths, infections, ICU demand, risk of infection wave	Dynamic	Agent-based	Expanded SIR: susceptible (S), infected (I), recovered (R) or deceased (D). Infected individuals (I) can obtain sub-states specifying their condition as pre- or asymptomatic (plain I), diagnosed (Id), hospitalized (Id H), or being in an ICU (Id ICU)	Stochastic	Age structured, occupation	No	Yes	Yes, using Robert Koch Institute data	Yes	occupation, age, location, intensity of interaction	s homes, work places, schools, hospitals, and public places	No	Not specified	Yes, many parameters incl global infection rate, start and end times of NPIs, application of specific measures to different age groups and occupations) We simulated seven scenarios for different fractions of vaccinated individuals (Fig. 3) obtaining the ratio of infected individuals (Fig. 3a), the proportion of fatalities (Fig. 3b), the likelihood of an emerging infection wave, which also provide…	Not specified	Not specified	No	Not specified	Not specified	Not specified however they state that loss of immunity following infection is not considered in the presented model (supplement pg 24)	No	Not specified	Not specified	Not sure, 0.1-0.5? See p.3 F1 graph	Yes. Scenarios modelled (i) Lockdown [temporary or continued, closure of schools, workplaces, public spaces], (ii) Selective lockdown of specific location types [one or two location types], (iii) light lockdown [closure of public spaces]; also investigated non compliance	"For high vaccination levels (here more than of the population immunized), the strategy to vaccinate the most interactive individuals rst is most effective for all three objectives. For lower vaccination levels, we identify a clear tradeoff between different strategies depending on the objective, i.e. attenuation of the infection wave, preventing fatalities, or avoiding ICU overload." "Aiming for…	Prioritisation depends on level of vaccine supply	Coverage, priority	There is a tradeoff between different strategies for low levels of vaccination (vaccination by age minimizes fatalities, while vaccination by interactivity reduces infection events). However, at high vaccination coverage, vaccination by interaction prevails. For high vaccination levels the strategy to vaccinate the most interactive individuals first is most effective for all three objectives. For…	We demonstrated that there is a tradeoff between different strategies for low levels of vaccination (vaccination by age minimizes fatalities, while vaccination by interactivity reduces infection events). However, at high vaccination coverage, vaccination by interaction prevails. For high vaccination levels (here more than ⅔ of the population immunized), the strategy to vaccinate the most interact…
Jeanette	Final	Grundel, Sara et al	2020	https://doi.org/10.1101/2020.12.22.20248707	Preprint	medRxiv	How to coordinate vaccination and social distancing to mitigate SARS-CoV-2 outbreaks	The world is waiting for a vaccine to mitigate the spread of SARS-CoV-2. However, once it becomes available, there will not be enough to vaccinate everybody at once. Therefore, vaccination and social distancing has to be coordinated. In this paper, we provide some insight on this topic using optimization-based control on an age-differentiated compartmental model. For real-life decision making we …	1, 2, 5	Germany	HIC	2 years but scenarios included at 52/78/104 weeks	Not specified	Varies: 100,000 vaccines per day [referred to as the 'optimal strategy']; 12,500, 200,000 and 300,000	Not specified	< 15; 15 – 59; > 60	Reduction in social distancing; ICU occupancy	Dynamic	Compartmental	SEIPHR	Deterministic	Age-dependent characteristics of SARS-CoV-2 and COVID-19, age related transmission rates	No	Yes	not clear from ref [23] I would say no	Yes, from POLYMOD study	By age	Not clear. Used POLYMOD that has several settings: home, work, school, leisure, transport, or other, but authors do not explicitly state that they used the different settings in their model	No	Not specified	Yes. Not described.	Use parameter q describes the probability of the patient being immune after the vaccination; different from efficacy (p.7). Base case q=0.9	Use parameter q describes the probability of the patient being immune after the vaccination; different from efficacy (p.7). Base case q=0.9	no	all or nothing	1	Lifetime	Yes " Everyone who is not known to have been infected can be vaccinated. Vaccination can only be successful for people who have not been infected."	Not specified	Not specified	In the publication published earlier that describes the model that the authors use, they refer to an R of 2.5 (Ref 23 page 9).	Social distancing	"Our solution suggests to not vaccinate the high-risk group first, but rather the middle-aged group. The objective of this is to minimize social distancing." "Hence, the elderly (highrisk group) get vaccinated once the social distancing is significantly reduced" "Our simulations show that contact restrictions can be lifted almost half a year earlier as compared to a scenario without vaccination. …	The results depicted in Figure 7 show that it is more important to increase the available amount of the vaccines than the success rate	Supply	If supply increases, results improve	Nothing further
Jeanette	Final	Guerstein, Sharon	2020	https://doi.org/10.1101/2020.12.22.20248622	Preprint	medRxiv	Optimal strategies for combining vaccine prioritization and social distancing to reduce hospitalizations and mitigate COVID19 progression	Social distancing is an effective population-level mitigation strategy to prevent COVID19 propagation but it does not reduce the number of susceptible individuals and bears severe economic and psychological consequences. A vaccine has recently been developed but its deployment will be limited and not immediate. Designing an optimal combination of these two intervention strategies is a priority, b…	1, 5	Israel (base case) + countries: Italy, Belgium, Finland, Germany, Luxembourg	HIC	30 weeks	Not clear. Time frame varies and would depend on the target age group of the vaccination strategy and number of individuals per age group	"constant rate κ vaccines per day, which we measuare as the percentage of population that a government can vaccinate a day". Figure 4 suggests that 0.05 to 0.2% of the population could be vaccinated per day depending on the vaccination strategy. They provide an example of Israel where "vaccinating 0.2% of the population every day translates into deployment of about 17400 vaccines daily and over 1…	seemingly 100% (vaccinate each group 'until there is no one left') unless all the individuals in the target group cannot be vaccinated within the 30 week time frame due to large numbers	10-yr interval age-grouping (0-9, 10-19,...,70-79,80+)	Hospitalisations	Dynamic	Compartmental	SEIR	Deterministic	Age-dependent infection, age-dependent contact rates	No	No	No? from Mossong et al. but Israel not a country covered by Mossong et al.	No "we used the Italian contact network for Israel as a one for Israel is not available but results were qualitatively consistent across countries, including Italy"	By age	No, "our model assumes homogeneous mixing in space and reflects an average population – for example, it does not include household, school, or work dynamics"	No	Fitted to Israeli case data	Yes	Not clear, may be 100%. "We assume a non-leaky vaccine (prevents transmission) and that the vaccine affects all individuals in the same way"	Not clear, "We measure the effectiveness of a vaccine as the percent of reduction in hospitalizations compared to a no-vaccination scenario within each age group"	No	"non-leaky"	Not specified	Not specified	No. They state that "All individuals that do not show symptoms can get a vaccine" so asymptomatic individuals (A) and recovered individuals (U) can still get the vaccine (Figure 1).	Not clear but may be 0. "Running the model without vaccination and starting with a single infected individual, we obtained the same initial disease dynamics and number of infected cases as observed in the data…......Vaccines are deployed from the beginning of the simulation at a constant rate"	Not specified	Not specified	Yes - social distancing	"our results clearly show that vaccinating elderly in the ages of 60+ while applying social distancing to adults (20-59) is an optimal strategy and that this is driven by the higher probability of severe infections in elderly"	"….the same reduction in hospitalization can be achieved via different combination of strategies, giving decision makers flexibility in choosing public health policies….when social distancing is applied uniformly it overrides the need for vaccinations if applied too strongly (beyond a threshold), leading to a decrease in vaccine effciency."	Social distancing	Nothing further	Nothing further
Anna	Final	Macintyre, C Raina	2020	https://doi.org/10.1101/2020.12.15.20248278	Preprint	medRxiv	Modelling of COVID-19 vaccination strategies and herd immunity, in scenarios of limited and full vaccine supply in NSW, Australia.	Several vaccines for SARS-CoV-2 are expected to be available in Australia in 2021. Initial supply is likely to be limited, and will require a judicious vaccination strategy until supply is unrestricted. If vaccines have efficacy as post-exposure prophylaxis (PEP) in contacts, this provides more policy options. We used a deterministic mathematical model of epidemic response with limited supply (ag…	1, 2, 4, 5	NSW, Australia	HIC	500 days	Not specified, but a finite level of vaccines of 1,000,000	vaccination strategies: 1. Limited vaccine supply (1 million doses) given to targeted age groups 2. Limited vaccine supply, ring vaccination (contact tracing and vaccination of contacts) (2 million) 3. Unlimited supply and mass vaccination assuming enough doses to vaccinate the entire NSW population (delivery capacity of 50-300k doses per day)	0.7	Entire pop; targeted approaches: health workers; age group 10-29; age group 65+	Cases incidence, cumulative cases, cumulative deaths	Dynamic	Compartmental	16 compartments (expanded SEIR): susceptible (S), latent, not infectious (E), pre-symptomatic infectious and diagnosed (Et ), pre-symptomatic infectious and undiagnosed (Eu ), contacts traced (C) symptomatic, high infectiousness, diagnosed (I1) and undiagnosed (I2), asymptomatic, high infectiousness (A1), symptomatic, lower infectiousness, previous diagnosed (I11) and undiagnosed (I22), asymptoma…	Deterministic	Compartments divided in 17 age groups; Age-specific infection, contact matrix and case fatality	No	Yes	Yes	Yes	By age	No. Use a combination of age specific number of close contacts per day with the proportion of infectious people and probability of infection per contact	No	Using COVID-19 case numbers and mortality in New South Wales	Yes - vaccine supply	90% (baseline)	90% (baseline)	No	Not specified	2	Not specified	No	Not specified	Not specified	2.5	Quarantine (modelled in the epi structure)	"During the period of initial restricted supply, health and aged care workers should be the highest priority, as protecting health workers and other first responders is essential for health system resilience in a pandemic" "After vaccinating health and aged care workers, the evidence supports vaccination of older adults [...] protecting older adults will prevent the most deaths from COVID-19." "I…		Coverage, efficacy, preexisting immunity	A VE of 80% will require 75% of the population to be vaccinated, and VE of 60% will require 100% of the population to be vaccinated to achieve herd immunity	If enough vaccine is available to vaccinate the entire population of NSW, the important variables influencing the results will vaccine efficacy and the speed of vaccination. Vaccinating 50,000 people per day will take about 177 days to vaccinate the entire population with one dose, will result in a much longer and larger epidemic, compared to 125,000 or 300,000 people per day. However, if the hea…	A restricted supply (for 1 million people) will not be enough to control the epidemic, with all scenarios resulting in a large number of cases and deaths after 500 days Targeting the younger age group will have more impact on reducing the number of cases, whilst vaccinating people 65+ will have more impact on deaths, as this age group is at much higher risk of death.	Ring vaccination definition: " identifying the close contacts of a confirmed case and vaccinating them"
Ciara	Final	Kirwin, Erin et al	2020	https://doi.org/10.1101/2020.11.30.20240986	Preprint	medRxiv	A Net Benefit Approach for the Optimal Allocation of a COVID-19 Vaccine	Coronavirus disease 2019 (COVID-19) is a severe, novel virus that has spread globally. The implementation of a combination of public health interventions is required to reduce viral spread and avoid overwhelming acute care systems. Once available, an effective vaccination will further mitigate the impact of the COVID-19 pandemic. However, decision makers will initially need to prioritise access t…	1, 2, 8	Alberta, Canada	HIC	332 days	15 October 2020-1 January 2021	"Maximum doses per day is assumed to be 80,000, with access starting on October 15, 2020 for the priority group, and 30 days later for everyone else"	40% (20%, 70%)	16 age groups (five-year ranges, from 0 to 75 years); high risk and not high risk; long-term care population (high risk over 75s)	Total cost, QALYs, net monetary benefits, total cases, hospitalisations, deaths	Dynamic	Compartmental	SEIR	Stochastic	Age-related health risk, age and location structured contact matrix	Yes (through low/high risk "of poor outcome due to COVID" although risk categorisation is not described)	Yes	Yes	Yes	age and location	School, home, workplace, other	No	Yes, fit five parameters: "virus transmissibility, the probability of hospitalisation, infections in LTC, and the probability of death from either facility or community infections", fit surveillance data for daily hospital census count and cumulative daily death and LTC counts (April-August 2020)	Yes - We use the model to simulate hypothetical scenarios where vaccine is allocated beginning on October 15, 2020 with vaccine assumptions ranging from moderately optimistic to ‘worst-case scenario’	80% effective against infection (Scenario 40%, 60%, 60% above 60 years old, 80% otherwise )	80% (Scenario 40%, 60%, 60% above 60 years old, 80% otherwise )	Yes, separate scenario analysis (60% effective for over 60, 80% for all other pop groups)	all-or-nothing	Not specified	Longer than time horizon ("important dynamics such as waning immunity are unknown and not considered in this analysis.")	Yes, only vaccinate those 'susceptible' - those presenting no symptoms	Not specified	Longer than time horizon ("important dynamics such as waning immunity are unknown and not considered in this analysis.")	Not specified	Yes, depend on several scenarios: school closure, contact reduction, case isolation	"When coverage is 70%, there is sufficient herd immunity to suppress the pandemic. The impact of vaccine effectiveness on outcomes behaved in the expected manner, where NMB increases alongside effectiveness (Table 4, Figure 2). With 40% effectiveness, the availability of a vaccine reduces cumulative cases by 17.1%, while with 60% effectiveness, cumulative cases decrease by 23.7%. Vaccine prioriti…	"Second, the impact of prioritisation strategies varies greatly depending on concurrent public health interventions – for example, school closures and senior contact reductions have similar impacts on iNB when there is no prioritisation given to any age or risk group (Table 5, iNB 147 vs. 120 million, respectively), but when older and high risk groups are given priority, the benefit of school clo…	Public health interventions	The relative impact of prioritisation strategies varies greatly depending on concurrent public health interventions, for example, polices such as school closures and senior contact reductions have similar impacts on incremental net monetary benefit when there is no prioritisation given to any age or risk group (147 vs. 120million, respectively), but when older and high risk groups are given prior…	The relative impact of prioritisation strategies varies greatly depending on concurrent public health interventions, for example, polices such as school closures and senior contact reductions have similar impacts on incremental net monetary benefit when there is no prioritisation given to any age or risk group (147 vs. 120 million, respectively), but when older and high risk groups are given prio…
Ciara	Final	Bertsimas, Dimitris	2020	https://doi.org/10.1101/2020.11.17.20233213	Preprint	medRxiv	Optimizing Vaccine Allocation to Combat the COVID-19 Pandemic	The outbreak of COVID-19 has spurred extensive research worldwide to develop a vaccine. However, when a vaccine becomes available, limited production and distribution capabilities will likely lead to another challenge: who to prioritize for vaccination to mitigate the near-end impact of the pandemic? To tackle that question, this paper first expands a state-of-the-art epidemiological model, calle…	1, 2	USA	HIC	April 20-Oct 15, 2020	July 15-oct 15, 2020	A daily vaccine budget b of 100,000, 200,000, 300,000, 500,000, 1M, and 2M	Depends on vaccine budget, but up to 100% ""The maximum budget is chosen to reflect the most aggressive objectives of vaccinating the entire US population by January 2021"	Geographic regions (midwest, northeast, south, west); age groups: 0-9 years, 10-49 years, 50- 59 years, 60-69 years, 70-79 years, and 80 years and above model; vaccination constraint: 0-9 and 80+ not vaccinated for safety reasons.	cases, hospitalizations and deaths	Dynamic	Compartmental, DELPHI model adapted for vaccination	SEIR	Deterministic	Yes; 6 classes (0-9 years, 10-49 years, 50-59 years, 60-69 years, 70-79 years, and 80 years)	No	No	Yes	No: "We do not assume any differences in infection and transmission rates between the different risk classes"	None	None	No	Minimise mean squared error (MSE) between 7 parameters and 11 data sources	Yes - the impact of vaccine effectiveness β, daily vaccine budget bt and the minimum regional allocation fraction fmin.	0.3, 0.4, 0.5, 0.6, 0.7, and 1	0.3, 0.4, 0.5, 0.6, 0.7, and 1	No	All or nothing	Not specified	Longer than time horizon	No	Fitted to data (parameter k1 in the model)	Lifetime	Not specified	Yes - "This formulation allows us to model, under the same framework, a wide variety of policies that different governments impose, including social distancing, stay-at-home policies, quarantines, etc. This modeling captures the increasing force of intervention in the early-mid stages of the epidemic." Also includes a "reopening analysis"	"Optimised vaccine allocation can reduce the death toll of the pnademic by an estimated 10-25%, or 10,000-20,000 deaths over a three-month period in the United States alone." "All else equal, the optimized vaccine allocation prioritizes states with a large number of projected cases and subpopulations facing higher risks (e.g., older ones)." "the proposed model ends up prioritizing vaccines where …	"As the [vaccine] budget increases, the decisions of who should receive vaccines and when anyone should receive a vaccine become increasingly complex […] However, after a certain point, the budget is so high that both allocations perform very well, thus reducing the edge of the optimized strategy as compared to the benchmark"; conclusions hold even when introducing variations in infection and mor…	Efficacy	The vaccine effectiveness and daily budget are key drivers of the overall impact of vaccinations, whereas the minimum regional allocation fraction determines how “fair” the allocation must be across regions. F
Ciara	Final	Moret, Marcelo	2021	https://doi.org/10.21203/rs.3.rs-148826/v1	Preprint	Research square	WHO vaccination protocol can be improved to save more lives	Coronavirus disease 2019 (COVID-19) pandemic, a virus infection caused by the severe acute respiratory syndrome coronavirus 2 (SARS-CoV-2) virus, has impacted all countries of the world, and the main 2021’s challenge is clearly vaccinating the greater number of persons, in the shortest time span, for a maximal reduction in the number of deaths and in the significant economic impacts. Large-scale …	1,2,4	Brazil and Portugal	MIC/HIC	600 days	1 year	"Total number of doses of 20 million for Portugal and 250 million for Brazil, available in a time span of one year"	Not specified	0 to 9, 10 to 19, 20 to 29, 30 to 39, 40 to 49, 50 to 59, 60 to 69, 70 to 79 and 80 or more; the superspreaders group	Deaths, hospitalizations	Dynamic	Compartmental	Expanded SEIR - Susceptible (S), Exposed (E), symptomatic Infected (I), Asymptomatic infected (A), Hospitalized (H), Recovered (R), Vaccinated without primary vaccination failure (V) and vaccinated with primary vaccination failure (U).	Deterministic	Age-stratified contact matrix	No	Yes	Yes	No (use Mossong et al. - only Europe)	Age	One setting	No	fitted to deaths in the last 7 days and total deaths	Yes, for VE and for number of contacts of the superspreaders. (two vaccine eciencies possibilities of ev=0.7 and ev=0.95, with following scenarios: No Vaccination; (Vaccination schedule 1) 60 years and older are the rst vaccinated, them the other age groups come next in descending order of age; (Vaccination schedule 2) superspreaders are vaccinated rst, then the same as in vaccination schedule 1)	0.7 and 0.95	0.7 and 0.95	No	All-or-nothing - vaccine efficacy determines proportion of vaccinated individuals who move into the "vaccinated without primary vaccination failure (V)" compartment versus the "vaccinated with primary vaccination failure (U)" compartment.	2	Assume time horizon	No	Fitted to data - "All data used here span the period from the beginning of the pandemic up to January 10, 2021."	Seems to be lifelong/longer than time horizon (only transition out of R compartment = death)	Not specified	Social distancing	"In summary, we showed that starting vaccination by the superspreaders group (vaccination schedule 2) at the same time as the elder population (60 years of age and more), and afterwards the remaining age groups indescending age order, is more efficient than current protocols implemented in countries that already started vaccination and similar protocols yet to be initiated." "We also point out th…	Impact of varying superspreader contacts: "We note that the boundaries of each simulated scenario (given by 3 to 10 times the average number of contacts for the superspreaders age group of 30 to 39 years of age) of the shaded regions in Figs. 1 and 2, corresponding to schedule 2 (in red) has a smaller width than the one for schedule 1 (in green). This implies that a lesser dependency on the numbe…	Superspreaders	Nothing further		We also point out that no signicant gain is obtained by starting vaccination by other age groups than 60 years of age and more. Indeed, from the contact matrix (see supplementary information) between all age groups, one could argue that vaccinating rst the age group of 10 to 19 years of age, the one with the naturally highest number of contacts due to school attendance, could reduce the overall v…	Superspreaders: age 30-39 (20% of that age group), assume 3 to 10 times (the contact factor) the average number of contacts as the assumed number for the 30-39 years old age group
Ciara	Final	Fujimoto et al	2021	https://doi.org/10.1101/2021.01.28.21250721	Preprint	medRxiv	Significance of SARS-CoV-2 Specific Antibody Testing during COVID-19 Vaccine Allocation	Objective To assess the value of using SARS-CoV-2 specific antibody testing to prioritize the vaccination of susceptible individuals as part of a COVID-19 vaccine distribution plan when vaccine supply is limited. Methods A compartmental model was used to simulate COVID-19 spread when considering diagnosis, isolation, and vaccination of a cohort of 1 million individuals. The scenarios modeled repr…	2	USA	HIC	550 days	6 months	"Assumed that vaccines were available for 50% of the population (500,000 vaccine doses) and that the supply was uniformly distributed across 6 months, which was equivalent to daily supply of 2,748 units."	50%, scenario with 25% only	1 million individuals, no age groups	Infection attack rate (IAR), Peak infections, Peak day, death	Static	Compartmental	SIR (extended)	Stochastic for vaccine allocation, otherwise deterministic	No	No	No	Yes	Not applicable - homogeneous mixing	Not applicable	Not applicable	No	Yes, transmission rates	Yes, for probability of serology testing, R0, timing of vaccine availability, vaccine supply.	1	1	No	All or nothing, "vaccinated individuals can interact with infected individuals without the risk of infection"	1	Not specified, seemingly longer than the time horizon	Yes	Not specified	Not specified, but possibly 3-6 months after exposure	2.81, 2.43, 2.22, and 2.1. "When considering isolation, the effective reproductive number R0 becomes 1.76, 1.53, 1.39 and 1.32."	Yes, self isolation	"Employing serology testing to prioritize administering the vaccines to those who are fully susceptible reduces the IAR and the deaths. The largest reductions occur when the vaccine becomes available before and close to the peak day of the pandemic. The benefit gained by using serology testing diminishes as the vaccines are deployed too early or late"	"Relative timing between the infection peak day and the time when the vaccines become available."	Roll out	The timing of the vaccine availability has a significant effect on reducing the peak infections as seen in Figure 3. When vaccines are deployed before the baseline peak day it pushes the peak back (peak day is now earlier). When the vaccine is deployed after the baseline peak day, the peak infections and peak day remain unchanged. The earlier vaccines become available, the largest the reduction i…
Ciara	Final	Ayoub et al	2021	https://doi.org/10.1101/2021.01.10.21249382	Preprint	medRxiv	Epidemiological impact of prioritizing SARS-CoV-2 vaccination by antibody status: Mathematical modeling analyses	Background Vaccines against SARS-CoV-2 have been developed, but their availability falls far short of global needs. This study aimed to investigate the impact of prioritizing available doses on the basis of recipient antibody status, that is by exposure status, using Qatar as an example. Methods Vaccination impact was assessed under different scale-up scenarios using a deterministic meta-populati…	2, 5	Qatar	HIC	01-12-20 - 01-07-21	six months, 01-1-21 - 01-07-21	Fig. 1 - 500,000 vaccinations (doesn't specify whether one dose or two), scaled up over 6 months. Fig. 2 - scaled up over 6 months to reach 80% coverage among antibody-negative, compared with 80% of whole population (doesn't specify population size).	0.8	age (0-9, 10-19, …, ≥80 years) and grouped by the major nationalities of the population of Qatar, vaccination by: only antibody-negative, or irrespective of antibody status, "prioritizing specific age brackets as opposed to others"	Number of new infections per day, cumulative number of averted infections, number of vaccinations needed to avert one infection, number of hospital admissions in acute-care beds per day, number of hospital admissions in ICU-care beds per day	Dynamic	Compartmental	SEIR	Deterministic	Age-specific exposure and susceptibility to infection, age and subgroup (by nationality) contact matrix	No	Yes	Yes	Yes	By age, antibody status, major nationalities	Not specified	No	The model was calibrated through fitting to the standardized and centralized databases of SARS-CoV-2 testing, infections, hospitalizations, and mortality in Qatar	Yes - The considered vaccination scenarios included administering the vaccine only to those who are antibody-negative, or irrespective of antibody status, administering a specific number of vaccinations or vaccinating to reach a specific coverage in a specific target population, and prioritizing specific age brackets as opposed to others. W	0.95	0.95	No	Leaky - "VEs is defined as the proportional reduction in the susceptibility to infection among those vaccinated compared to those unvaccinated. VEp is defined as the proportional reduction in the proportion of of individuals with severe disease or critical infection among those vaccinated but still acquired the infection compared to those unvaccinated."	Not specified	1 year	Yes	56.2% for Qatar, varied between 1 and 80%.	1 year	From figure 1: "concurrent gradual easing of social and physical distancing restrictions to reach an R0 of 4 by June 30, 2021."	Yes - social and physical distancing (gradually eased over six months) to reach R0=4	"there are major gains by prioritizing available vaccines to persons who are antibody-negative, regardless of whether the vaccine reduces infection and disease, or just disease. With vaccine availability falling far short of global needs, such prioritization will reduce the incidence rate of the infection more quickly, thereby eliminating the infection and returning to normalcy sooner. Vaccinatio…	"The second finding of this study is that the gains of prioritizing vaccination by antibody status are largest in settings where the proportion of the population previously infected (at time of launch of vaccination) is between 30-60%, which is perhaps where most countries will be by the time vaccination programs are up and running [...] . For countries that are still at limited infection exposur…	Immunity	the gains of prioritizing vaccination by antibody status are largest in settings where the proportion of the population previously infected (at time of launch of vaccination) is between 30-60%		The results demonstrate relatively narrow uncertainty intervals, thereby affirming the results.
Ciara	Final	Hunziker et al	2021	https://doi.org/10.1101/2021.01.30.21250834	Preprint	medRxiv	Impact of personalized-dose vaccination in Covid-19 with a limited vaccine supply in a 100 day period in the U.S.A.	Background We aimed at minimizing loss of lives in the Covid-19 pandemic in the USA by identifying optimal vaccination strategies during a 100-day period with limited vaccine supplies. While lethality is highest in the elderly, transmission and case numbers are highest in the younger. A strategy of first vaccinating the elderly is widely used, thought to protect the vulnerable, elderly best. Desp…	1, 2	USA	HIC	100 days	100 days	Stock for 1 million standard dose vaccinations per day are available (up to 3 million full dose vaccinations per day in sensitivity analysis)	Not specified, although one of the strategies aims for 80% coverage of elderly. Will vary by strategy dependent on whether fractional dosing used.	Whole US pop in two groups: ≤64 and > 64	mainly deaths and cases per day	Dynamic	Compartmental	SEIR, but with a time discrete structure	Deterministic	Age-structured but with only two strata: "old" (>64 years old) and "younger" (<= 64 years old). Age-specific differences in social interaction, case fatality rate, and vaccine efficacy	No	No	Yes	Yes	Age-specific	between younger and older pops (<64, 64+)	No	Calibrated to case numbers (U.S. CDC, the Johns Hopkins University CSSE dataset and our world in data) and Hospitalization numbers (Covid Tracking project and from government sources)	Yes. “elderly first”: starting with regular dose vaccination until 80% of the elderly are covered, then vaccinating the younger at regular dose. “younger first”: starting with regular dose vaccination in the younger, leaving the elderly aside during the first 100 days “personalized-dose”: in parallel, using half of the stock for each, vaccinate the elderly at full dose and the younger at quarter …	For 100μg dose: 95.6% in the younger and 86.2% in the elderly. For 25μg dose: 86.2% in the younger (varied between 30 and 90%)	For 100μg dose: 95.6% in the younger and 86.2% in the elderly. For 25μg dose: 86.2% in the younger (varied between 30 and 90%)	Yes	Leaky	2 doses (modelled on moderna) but also explore quarter dose for younger pop	Not specified, although mentions 'high immunity' for full dose and 5 months immunity for a quarter dose. Assume longer than time horizon b/c no movement between vaccinated and infection-naïve compartment.	No	Not specified	Not specified, but supl mat mentions 5 months (although not clear whether this was included in model)	1	Not specified	"By multiplying the number of persons that can be vaccinated early, this approach limits society-wide transmission earlier, and shortens pandemic duration and markedly lowers case counts and death rates, even in the vulnerable elderly" "In an “personalized-dose” strategy, including reduced-dose vaccination in the young and full dose vaccination in the elderly, case numbers fall faster than with e…	"Findings were robust when infectiosity of the virus was varied (Figure 3B) and when non-diagnosed infections were taken into account (from 0 to 1:1 with confirmed cases, figure 3C)" "Results are consistent across a vaccine supply range range from 1 to 3 million full dose vaccinations per day, as shown in figure 4, showing a faster pandemic resolution with the personalized dose approach. " "Assum…	Priority, efficacy	Assuming a protective efficacy against infection (and transmission) of quarter dose vaccination and of natural infection of only 30%...the personalised-dose strategy yielded similar cumulative death numbers and a shortened time to <100,000 cases compared to the "elderly first" strategy. At protection levels of quarter dose vaccination against infection above 30%, the personalised-dose strategy wa…		Findings were robust when infectiosity of the virus was varied (Figure 3B) and when non-diagnosed infections were taken into account (from 0 to 1:1 with confirmed cases, figure 3C) "Results are consistent across a vaccine supply range range from 1 to 3 million full dose vaccinations per day, as shown in figure 4, showing a faster pandemic resolution with the personalized dose approach. "
Mark	Final	Visscher et al	2021	https://doi.org/10.21203/rs.3.rs-195879/v1	Preprint	Research square	Second-wave Dynamics of COVID-19: Impact of Behavioral Changes, Immunity Loss, New Strains, and Vaccination	An epidemiological model for COVID-19 developed earlier was extended to determine the effects of behavioral changes, immunity loss, and vaccination on second and subsequent wave dynamics of the pandemic. A model variant that distinguishes four demographic groups with different infection rates and mortality rates was developed to test the hypothesis that behavioral divergence between groups can ex…	1, 5	Generic model. It does have a UK case study section, but which does not contain information on vaccine prioritisation (but NPIs only)	HIC	800 days for the vaccine model, 450 days for the NPI model	Day 300-500	200,000 vaccines/day	40m vaccines total		Cases, deaths	Dynamic	Compartmental	SIR (extended, include 'Seriously Sick' and 'better')	Deterministic	Age-structured infection rate, age-stuctured mortality rate and NPI	No	No	Yes	Homogeneous mixing	Homogeneous mixing (eq 14)	Not specified	No	COVID-19 daily death numbers were taken from Worldometer for UK; a NPI history of the U.K. is reconstructed and followed by projections based on vaccination and NPI relaxing scenarios	No	0.95	0.95	No	Not specified	Not specified	Half life of 3 monts and 6 months (same immunity for vaccine and natural)	No	Not specified	Half life of 3 monts and 6 months (same immunity for vaccine and natural)	Not specified	Not clear for the vaccination prioritisation results, the NPI UK case study (reopening of schools) does have a history of NPIs in the country reconstituted	"All prioritizations lead to a total number of deaths ranging from 257,210 to 295,070. This is a surprisingly narrow spread given that the mortality rates of the groups range from 0.2 % to 8 %." "Not vaccinating at all would lead to 467,730 deaths, almost twice as much. Among the scenarios, the most favorable one is vaccinating school-going youth first, followed by vaccinating the active group. I…	"It is likely that small changes in the assumptions underlying the calculations will reverse these conclusions. It is more reasonable to conclude that, as long as an adequate level of vaccination is reached, it is of less importance who is prioritized"	Priority	It is likely that small changes in the assumptions underlying the calculations will reverse these conclusions.
Mark	Final	Brüningk et al	2021	https://doi.org/10.1101/2020.12.15.20248130	Preprint	medRxiv	Determinants of SARS-CoV-2 transmission to guide vaccination strategy in a city	Transmission chains within small urban areas (accommodating∼30% of the European population) greatly contribute to case burden and economic impact during the ongoing COVID-19 pandemic, and should be a focus for preventive measures to achieve containment. Here, at very high spatio-temporal resolution, we analysed determinants of SARS-CoV-2 transmission in a European urban area, Basel-City (Switzerl…	1,2	Basel-city, Switzerland	HIC	150 days (Figure 4)	Immediate	33% or 67% of population	33% or 67% of population		Cases, ICU occupancy		Compartmental	SEIR	Deterministic	One partition is by population below or above 64 years old.	No	Yes	Yes	Yes	By location (geographic mapping) and socio-economic	No	No (urban only)	Yes (p8 suppl) to "247 cases within the time period from the 25th of February until the 22nd of April"	VE, coverage, mobility		70-90%	No	All-or-nothing	Not specified	Permanent	No	1.9% of the Basel-city population	Permanent	Time dependent, at the start of the vaccination campaign 2.5, 2 or slightly anove 1	Mobility changes	"Depending on the specific characteristics of the vaccine, we estimate that vaccination of exclusively the senior population groups will reduce intensive-care-unit occupancy, but overall case number would more effectively be contained by prioritising highly mobile population groups from a socioeconomically weaker background (i.e. transmission drivers), even in the context of comparably shallow so…	"The presented effects strongly depend on the specific vaccine characteristics and population fraction vaccinated"	Coverage, efficacay	The presented effects strongly depend on the specific vaccine characteristics and population fraction vaccinated
Mark	Final	Castonguay et al	2021	https://doi.org/10.1101/2020.12.18.20248439	Preprint	medRxiv	Spatial Allocation of Scarce Vaccine and Antivirals for COVID-19		2, 7, 8	USA	HIC	4 months	4 months	Vaccine capacity is 5, 10, 15% of the total population every month	Not specified	Two states with 1 million people	Net present value of damages (using VSL and DALYs)	Dynamic	Compartmental	SEIR-Susceptible	Deterministic	Demographic characteristics (incl. age) varying case fatality ratio and contact rate (p.10)	No	No	No	Not clear, but contact rates in some versions of their model have different contact rates so probably (p.14)	Within and between jurisdiction contact rate (invariant with age)	No	No	To obtain R0 = 1.4 (with travel restrictions) or 2.1 (no travel restrictions)	VE, costs	0.65 (0.55,0.75, 0.95)	0.65 (0.55,0.75, 0.95)	No	All-or-nothing	2	two scenarios: permanent or 6-month	No	1 exposed per 10 million population	Same as vaccine	1.4 or 2.1	Yes - travel restrictions and associated adherence	"In most of these scenarios, we find that priority should be given to jurisdictions that initially have lower disease burden. The intuition behind this result [...] is that the priority should be to protect the greater population of susceptible individuals, and that focusing on a subset of the population, rather than on the entire population, can make a significant difference [47]. We find that h…	"Additional vaccine capacity in the range considered in the paper improves the relative performance of the ad hoc allocation when there is compliance to travel restrictions, but at the same time, the performance of the ad hoc allocation when there is noncompliance to travel restrictions is worsened." "The base case parameter for vaccine effectiveness we utilized in the paper is based on estimates…	Immunity, social distancing	There is significant uncertainty associated with the duration of immunity (i.e. if it is permanent or temporary) and to what extent populations comply with travel restrictions.
Mark	Final	Shayak, B et al	2020	https://doi.org/10.1101/2020.12.10.20247049	Preprint	medRxiv	COVID-19 Spreading Dynamics with Vaccination – Allocation Strategy, Return to Normalcy and Vaccine Hesitancy	In this work we use mathematical modeling to analyse the dynamics of COVID-19 spread after a vaccination program is initiated. The model used is a delay differential equation developed earlier by our group. Basis of currently available data, our principal findings are as follows. (a) For fastest deceleration of the pandemic, people with high interaction rate such as grocers and airline cabin crew…	1, 2, 5	Hypothetical	Hypothetical	To the end of the outbreak (160 days, 250 days)	To the end of the outbreak (160 days, 250 days)	Yes, 600 per day.		High interaction people (10%), low interaction people (90%)				Delay differential equations (modified SEIR)	Deterministic	No - high interaction rate, low interaction rate	No	No	No	Random - "every person interacts equally with people of both classes"	Not applicable	Not applicable	No	None - hypothetical parameters to produce R0 around 1.3	Yes, one-way	"Effectivity" of 80%, corresponding to initial efficacy (corresponding to trials) of 60-80% depending on force of infection	"Effectivity" of 80%, corresponding to initial efficacy (corresponding to trials) of 60-80% depending on force of infection		Leaky	2	Lifelong	No	0	Lifelong	1.3	Yes, although not specific "restrictions" that lead to low R (see p. 18)	"Preferential vaccination of the high-interaction class is a strategy which is common-sensical and is supported by all the analyses we have performed – in every single situation we have found a significant gain arising from this strategy relative to a proportional vaccination strategy. An equally robust conclusion appears to be the clearance of vaccinated people to normal life – that is probably …			Nothing further
Mark	Final	Santini, Simone	2020	https://arxiv.org/abs/2010.05312	Preprint	arXiv	Covid-19 vaccination strategies with limited resources -- a model based on social network graphs	We develop a model of infection spread that takes into account the existence of a vulnerable group as well as the variability of the social relations of individuals. We develop a compartmentalized power-law model, with power-law connections between the vulnerable and the general population, considering these connections as well as the connections among the vulnerable as parameters that we vary in…	1, 2	Spain	HIC	100 days	1 day.	All vaccination done at the start of the simulation.	0.05, 0.1, or 0.2 of the population "We are especially interested in modeling scenarios of scarcity of vaccine"	Age 20–64 ("the young) and age ≥65 ("the elderly"). Vaccination strategies compare different fractions of the doses given to the elderly (0.25, 0.5, 0.75, 1)	Fatalities	Dynamic	Agent-based, network model with parameters determined using compartmental SIR model	SIRV	Stochastic	Age-related vulnerability, age-structured social connections within and between groups	No	No	Yes	Yes, though from different communities in various countries (from https://doi.org/10.1073/pnas.1719233115)	Social network interactions between young (high interactions) and elderly (low intractions)	No	No	epidemiological parameters: observable relative to "early spread of covid-19 in Spain, specifically the period up to March 25"	Only on % of population that can be vaccinated.	1	1	No	Perfect	1	Permanent	Yes, "Individuals can be vaccinated only if they are in state S (viz., only healthy individuals are vaccinated)"	0	Permanent	2.4	Social distancing	"The most general result that we can draw from the model is that a prudent vaccination strategy should balance two requirements: protect the elderly, and vaccinate enough young people (with intense social relations) to slow down the spread of the infection. The exact nature of this balance depends on the social connections and on who, among the young people, is vaccinated. Overall, the most effec…	"If the amount of available vaccine is not too scarce (at least 10% of the population in our simulations), the results are good even if only 25% of the doses is administered to the vulnerable. If additional measures are taken to keep the vulnerable isolated, the 25% solution is actually the one that gives the best results. If the elderly are not isolated, then the strategy of splitting the vaccin…	Coverage	If the amount of available vaccine is not too scarce (at least 10% of the population in our simulations), the results are good even if only 25% of the doses is administered to the vulnerable. If additional measures are taken to keep the vulnerable isolated, the 25% solution is actually the one that gives the best results. If the elderly are not isolated, then the strategy of splitting the vaccine…
[truncated: 10 more columns]
